# Supplementary material for: The Consistency of Primary, Secondary and Tertiary Prevention Definitions in the Context of Musculoskeletal Sports Injuries: A Rapid Review and Critical Exploration of Common Terms of Usage
Source: Sports Med Open. 2025 Mar 18;11:28. doi: 10.1186/s40798-025-00823-y (PMC11920493; doi:10.1186/s40798-025-00823-y)
Supplement: Supplementary file 1 — Supplementary Material 1 [file 40798_2025_823_MOESM1_ESM.xlsx]

## Sheet: Search strings
Databases	Hits, 28/11/2023	Search strings
Scopus	448	TITLE-ABS-KEY ((sport* OR athlet*) AND injur* AND ((primary W/2 prevention) OR (secondary W/2 prevention) OR (tertiary W/2 prevention))) AND (LIMIT-TO (LANGUAGE, "English"))
PubMed	260	(("sport*"[All Fields] OR "athlet*"[All Fields]) AND "injur*"[All Fields] AND ("primary prevention"[Title/Abstract:~2] OR "secondary prevention"[Title/Abstract:~2] OR "tertiary prevention"[Title/Abstract:~2])) AND (english[Filter])
Cochrane	2	((sport* OR athlet* ) AND injur* AND ((primary NEAR/2 prevention) OR (secondary NEAR/2 prevention) OR (tertiary NEAR/2 prevention))):ti,ab,kw
Web of Science	123	((TI=((sport* OR athlet* ) AND injur* AND ((primary NEAR/2 prevention) OR (secondary NEAR/2 prevention) OR (tertiary NEAR/2 prevention)))) OR AB=((sport* OR athlet* ) AND injur* AND ((primary NEAR/2 prevention) OR (secondary NEAR/2 prevention) OR (tertiary NEAR/2 prevention)))) AND (LA==("ENGLISH"))
Sports Medicine and Education Index	113	TI((sport* OR athlet* ) AND injur* AND ((primary NEAR/2 prevention) OR (secondary NEAR/2 prevention) OR (tertiary NEAR/2 prevention))) OR AB((sport* OR athlet* ) AND injur* AND ((primary NEAR/2 prevention) OR (secondary NEAR/2 prevention) OR (tertiary NEAR/2 prevention)))	Manually activated English filter
SportDiscus	80	(TI ((sport* OR athlet*) AND injur* AND ((primary N2 prevention) OR (secondary N2 prevention) OR (tertiary N2 prevention))) OR AB ((sport* OR athlet* ) AND injur* AND ((primary N2 prevention) OR (secondary N2 prevention) OR (tertiary N2 prevention))) ) AND LA english
Cinahl	87	(TI ((sport* OR athlet*) AND injur* AND ((primary N2 prevention) OR (secondary N2 prevention) OR (tertiary N2 prevention))) OR AB ((sport* OR athlet* ) AND injur* AND ((primary N2 prevention) OR (secondary N2 prevention) OR (tertiary N2 prevention))) ) AND LA english

## Sheet: Data sheet
	References	Link	Year	Publication Type/Study Design	Sport Setting	Injury Type	Primary prevention	Secondary prevention	Tertiary prevention
Reference	Wollin M, Thorborg K, Drew M, Pizzari T. A novel hamstring strain injury prevention system: post-match strength testing for secondary prevention in football. Br J Sports Med. 2020;54(9):498-9. DOI: 10.1136/bjsports-2019-100707.	A novel hamstring strain injury prevention system: post-match strength testing for secondary prevention in football - PubMed	2020	Cohort Study	Football	Hamstring Strain		"In-season monitoring of hamstring muscle strength and early intervention"
Code								Preventing index injury worsening (early treatment)
Code
Rationale
	Whittaker JL, Roos EM. A pragmatic approach to prevent post-traumatic osteoarthritis after sport or exercise-related joint injury. Best Pract Res Clin Rheumatol. 2019;33(1):158-71. DOI: 10.1016/j.berh.2019.02.008.	A pragmatic approach to prevent post-traumatic osteoarthritis after sport or exercise-related joint injury - PubMed	2019	Commentary	Non-Specific Sport	Posttraumatic Osteoarthritis	"Strategies aimed at preventing or reducing risk factors in susceptible populations (e.g., populations prone to joint injury or obesity) are referred to as primary prevention. In the context of PTOA (post traumatic osteoarthritis), primary prevention would refer to strategies aimed at preventing joint injuries in populations susceptible to joint injury (e.g., individuals who participate in sport …	"Strategies aimed at identifying and slowing down the onset of symptomatic OA in preclinical populations fall under the umbrella of secondary prevention. In the context of PTOA, secondary prevention would refer to strategies aimed at delaying or halting the onset of symptomatic OA after joint injury"	"Strategies concerned with improving function and reducing disability in those with symptomatic OA are referred to as tertiary prevention. In the context of PTOA, tertiary prevention would refer to strategies aimed at improving function in those who have already developed symptomatic PTOA"
Code							Mitigating injury risk	Preventing sequelae	Restoring function (rehabilitation)
Code							Preventing the index injury
Rationale							The latter part of the quote discusses that in the context of injury sequelae, preventing the joint injury, i.e. the index injury, prevents osteoarthritis	We decided that identifiying, slowing down, delaying and halting osteoarthritis are contextually synonyms for preventing sequelae
	Tucker R, Raftery M, Fuller GW, Hester B, Kemp S, Cross MJ. A video analysis of head injuries satisfying the criteria for a head injury assessment in professional Rugby Union: a prospective cohort study. Br J Sports Med. 2017;51(15):1147-51.	A video analysis of head injuries satisfying the criteria for a head injury assessment in professional Rugby Union: a prospective cohort study - PubMed	2017	Cohort Study	Rugby	Concussion	"The primary prevention of head injuries requires that the injury mechanism be known so that interventions can be targeted to specifically overall incidence by focusing on characteristics with the greatest propensity to cause a head injury."
Code							Mitigating injury risk
Code
Rationale							We decided that "injury mechanisms" are contextually synonym with risk factors
	Snyder-Mackler L, Queen RM. ACL special issue, editors. Journal of Orthopaedic Research. 2022;40(1):7-9.	ACL special issue, editors - PubMed	2022	Editorial	Non-Specific Sport	Anterior Cruciate Ligament Rupture		"The biggest risk factor for reinjury after ACL reconstruction is a return to play cutting and pivoting sports. How psychological readiness and confidence moderate that relationship is undoubtedly a rich area for future study in secondary prevention"
Code								Preventing recurrence
Code
Rationale
	Nyland J, Pyle B, Krupp R, Kittle G, Richards J, Brey J. ACL microtrauma: healing through nutrition, modified sports training, and increased recovery time. J Exp Orthop. 2022;9(1):121. DOI: 10.1186/s40634-022-00561-0.	ACL microtrauma: healing through nutrition, modified sports training, and increased recovery time - PubMed	2022	Commentary	Non-Specific Sport	Anterior Cruciate Ligament Rupture	"The plan we propose focuses on key extrinsic or modifiable factors that to date have been largely ignored. For today’s youth or adolescent athlete, sport training, conditioning, or competition often consumes most days of the week ... . With these considerations and the fact that the knee is the primary overuse injury location ..., we should take advantage of every opportunity to improve primary …
Code							Mitigating injury risk
Code
Rationale
	Brinlee AW, Dickenson SB, Hunter-Giordano A, Snyder-Mackler L. ACL Reconstruction Rehabilitation: Clinical Data, Biologic Healing, and Criterion-Based Milestones to Inform a Return-to-Sport Guideline. Sports Health. 2022;14(5):770-9. DOI: 10.1177/19417381211056873	ACL Reconstruction Rehabilitation: Clinical Data, Biologic Healing, and Criterion-Based Milestones to Inform a Return-to-Sport Guideline - PubMed	2022	Review	Non-Specific Sport	Anterior Cruciate Ligament Rupture		"The results of these studies highlight the potential for secondary prevention programs to reduce the risk of second ACL injuries"
Code								Preventing recurrence
Code
Rationale
	Askling CM, Tengvar M, Tarassova O, Thorstensson A. Acute hamstring injuries in Swedish elite sprinters and jumpers: a prospective randomised controlled clinical trial comparing two rehabilitation protocols. Br J Sports Med. 2014;48(7):532-9. DOI: 10.1136/bjsports-2013-093214.	Acute hamstring injuries in Swedish elite sprinters and jumpers: a prospective randomised controlled clinical trial comparing two rehabilitation protocols - PubMed	2014	Clinical Trial	Sprinting	Hamstring Strain		"Hamstring strain is a common injury in sprinters and jumpers, and therefore time to return to sport and secondary prevention become of particular concern. ….. Fifty-six Swedish elite sprinters and jumpers with acute hamstring injury, verified by MRI, were randomly assigned to one of two rehabilitation protocols. Twenty-eight athletes were assigned to a protocol emphasising lengthening exercises,…
Code					Jumping			Preventing recurrence
Code
Rationale								Despite it looking like that secondary prevention is both preventing recurrences and returning to full training, we interpreted that there were two outcomes, 1) return-to-full training, and 2) secondary prevention. We interpret the phrasing of the latter part of the quote to indicate that the authors do not define secondary prevention as return-to-sport, but rather strictly preventing recurrence
	Ambegaonkar JP, Caswell SV. Development and implementation of an in-house healthcare program for university-level performing artists. Work. 2011;40(3):261-8. DOI: 10.3233/wor-2011-1228.	Development and implementation of an in-house healthcare program for university-level performing artists - PubMed	2011	Cohort Study	Dancing	Non-specific Injuries	"... Implement primary prevention strategies to reduce the development of health problems… Services rendered ranged from primary preventative screenings and physical examination … Other primary prevention services included the use of preventative taping and bracing techniques, and educational guest lecture sessions to educate the students about basic injuries and treatment principles"	".... Implement secondary prevention strategies [27] to provide early detection and treatment of existing health issues before significant health problems arise. … secondary prevention techniques including rehabilitative therapies and performance enhancement techniques ... The added advantage of the screening was in the form of secondary prevention i.e. the students became aware of the program an…
Code							Preventing the index injury	Preventing worsening (early treatment)
Code							Mitigating injury risk
Rationale							We interpreted that screening examinations screen for risk factors for injury
	Nyland J, Smith A, Pyle B, Mei-Dan O. An ecological dynamics perspective of return to play decision-making for extreme sport athletes. Muscles, Ligaments and Tendons Journal. 2020;10(2):315-24. DOI: 10.32098/mltj.02.2020.17.	An Ecological Dynamics Perspective of Return to Play Decision-Making for Extreme Sport Athletes | Request PDF	2020	Review	Non-Specific Sport	Non-specific Injuries		"... secondary injury prevention strategies should be stringently embedded in the return to play decision-making process for most extreme sports, as a secondary injury is more likely to be associated with major trauma or sudden death to the athlete or to their partner, teammate or support team."
Code								Preventing sequelae
Code
Rationale								We decided that "secondary injury" is contextually synonym with sequelae
	Barelds I, van den Broek AG, Huisstede BMA. Ankle Bracing is Effective for Primary and Secondary Prevention of Acute Ankle Injuries in Athletes: A Systematic Review and Meta-Analyses. Sports Med. 2018;48(12):2775-84. DOI: 10.1007/s40279-018-0993-2.	Ankle Bracing is Effective for Primary and Secondary Prevention of Acute Ankle Injuries in Athletes: A Systematic Review and Meta-Analyses - PubMed	2018	Review	Non-Specific Sport	Ankle Sprain	"Primary prevention is aimed at preventing an injury before it occurs ..., i.e., in athletes without a history of acute ankle injury."	"... secondary prevention aims to reduce the impact of an ankle injury that has already occurred and to prevent re-injury"
Code							Preventing the index injury	Preventing sequelae
Code								Preventing recurrence
Rationale								We decided that "impact" is contextually synonym with sequelae
	Janssen KW, van Mechelen W, Verhagen EA. Ankles back in randomized controlled trial (ABrCt): braces versus neuromuscular exercises for the secondary prevention of ankle sprains. Design of a randomised controlled trial. BMC Musculoskelet Disord. 2011;12:210. DOI: 10.1186/1471-2474-12-210.	Ankles back in randomized controlled trial (ABrCt): braces versus neuromuscular exercises for the secondary prevention of ankle sprains. Design of a randomised controlled trial - PubMed	2011	Clinical Trial	Non-Specific Sport	Ankle Sprain		"A recent systematic review revealed that both braces as well as neuromuscular training have been proven equally effective for the secondary prevention of ankle sprains .... Both account for an approximated 50% overall reduction in recurrent ankle sprain rate."
Code								Preventing recurrence
Code
Rationale
	Hootman JM, Albohm MJ. Anterior cruciate ligament injury prevention and primary prevention of knee osteoarthritis. J Athl Train. 2012;47(5):589-90. DOI: 10.4085/1062-6050-47.5.06.	Anterior cruciate ligament injury prevention and primary prevention of knee osteoarthritis - PubMed	2012	Commentary	Non-Specific Sport	Anterior Cruciate Ligament Rupture	Insinuation: is titled "Anterior Cruciate Ligament Injury Prevention and Primary Prevention of Knee Osteoarthritis", and is a discussion of how to prevent posttraumatic knee osteoarthritis by preventing the ACL rupture
Code						Posttraumatic Osteoarthritis	Preventing the index injury
Code
Rationale
	Whittaker JL, Toomey CM, Woodhouse LJ, Jaremko JL, Nettel-Aguirre A, Emery CA. Association between MRI-defined osteoarthritis, pain, function and strength 3-10 years following knee joint injury in youth sport. Br J Sports Med. 2018;52(14):934-9. DOI: 10.1136/bjsports-2017-097576.	Association between MRI-defined osteoarthritis, pain, function and strength 3-10 years following knee joint injury in youth sport - PubMed	2018	Case-Control Study	Non-Specific Sport	Posttraumatic Osteoarthritis	"Given the need to focus on primary (ie, prevent joint injury in susceptible populations) and secondary (ie, delay or halt OA onset after joint injury) prevention strategies to reduce the OA burden"	"Given the need to focus on primary (ie, prevent joint injury in susceptible populations) and secondary (ie, delay or halt OA onset after joint injury) prevention strategies to reduce the OA burden … The findings of this investigation suggest that an early diagnostic for OA should consider the presence of structural features, intermittent clinical symptoms (eg, self-reported pain and stiffness an…
Code							Preventing the index injury	Preventing sequelae
Code
Rationale
	Cosio-Lima L, Knapik JJ, Shumway R, Reynolds K, Lee Y, Greska E, Hampton M. Associations Between Functional Movement Screening, the Y Balance Test, and Injuries in Coast Guard Training. Mil Med. 2016;181(7):643-8. DOI: 10.7205/milmed-d-15-00208.	Associations Between Functional Movement Screening, the Y Balance Test, and Injuries in Coast Guard Training - PubMed	2016	Cohort Study	Non-Specific Sport	Non-specific Injuries	"Tests that have the ability to predict injuries in various military and athletic populations are important because of the role they could play in primary prevention"
Code							Mitigating injury risk
Code
Rationale							We decided that testing to predict injuries is contextually synonym with addressing risk factors
	Wilson JC, Quinn BJ, Stratton CW, Southwick H, MacDonald JP. Athletes Doing Arabesques: Important Considerations in the Care of Young Dancers. Curr Sports Med Rep. 2015;14(6):448-54. DOI: 10.1249/jsr.0000000000000208.	Athletes Doing Arabesques: Important Considerations in the Care of Young Dancers - PubMed	2015	Commentary	Dancing	Non-specific Injuries	"Primary prevention includes preseason conditioning, identifying risk factors for injury, and recognizing the female athlete triad. … Functional performance tests are used frequently in dance programs to assess the preparticipation readiness of dancers and identify impairment before it leads to injury."
Code							Mitigating injury risk
Code
Rationale
	Daly RM, Bass SL, Finch CF. Balancing the risk of injury to gymnasts: how effective are the counter measures? Br J Sports Med. 2001;35(1):8-18; quiz 9. DOI: 10.1136/bjsm.35.1.8.	Balancing the risk of injury to gymnasts: how effective are the counter measures? - PubMed	2001	Review	Gymnastics	Non-specific Injuries	"Primary (pre-event) + Adequate warm up and stretching before and after gymnastics sessions: + Good physical condition appropriate to the specific demands of gymnastics + Attention to equipment factors—for example, appropriate matting + Screening programmes to identify at risk gymnasts and corrective actions + Coaches and spotters + Education of gymnasts, coaches, and parents + Facilities design"	"Secondary (event) + Equipment design and maintenance + Facilities design + Personal protective equipment—for example, hand guards"	"Tertiary (post-event) + Prompt first aid and medical attention + Adequate first aid facilities + Full rehabilitation before returning to participation"
Code							Mitigating injury risk	Mitigating injury risk	Restoring function (rehabilitation)
Code
Rationale
	Janssen KW, van Mechelen W, Verhagen EA. Bracing superior to neuromuscular training for the prevention of self-reported recurrent ankle sprains: a three-arm randomised controlled trial. Br J Sports Med. 2014;48(16):1235-9. DOI: 10.1136/bjsports-2013-092947.	Bracing superior to neuromuscular training for the prevention of self-reported recurrent ankle sprains: a three-arm randomised controlled trial - PubMed	2014	Clinical Trial	Non-Specific Sport	Ankle Sprain		"In our study we found that bracing was superior to neuromuscular training as a secondary preventive measure for ankle sprain recurrences …. Therefore, advocating secondary preventive measures after usual care is recommended, and may have a significant and important impact on a patient’s health and physical activity participation... A recent systematic review revealed that bracing and neuromuscul…
Code								Preventing recurrence
Code
Rationale
	Lempainen L, Banke IJ, Johansson K, Brucker PU, Sarimo J, Orava S, Imhoff AB. Clinical principles in the management of hamstring injuries. Knee Surg Sports Traumatol Arthrosc. 2015;23(8):2449-56. DOI: 10.1007/s00167-014-2912-x.	Clinical principles in the management of hamstring injuries - PubMed	2015	Review	Non-Specific Sport	Hamstring Strain	"To prevent hamstring injuries, more information is required about the extent of the injury problem, the risk factors contributing to the injury and the effectiveness of strategies designed to reduce the risks."	"Secondary prevention is also important and is needed to better treat these injuries so that long-term symptoms can be avoided and complications and risks of re-injuries can be reduced."
Code							Mitigating injury risk	Preventing sequelae
Code								Preventing recurrence
Rationale
	Teyhen D, Bergeron MF, Deuster P, Baumgartner N, Beutler AI, de la Motte SJ, Jones BH, Lisman P, Padua DA, Pendergrass TL, Pyne SW, Schoomaker E, Sell TC, O'Connor F. Consortium for health and military performance and American College of Sports Medicine Summit: utility of functional movement assessment in identifying musculoskeletal injury risk. Curr Sports Med Rep. 2014;13(1):52-63. DOI: 10.1249…	Consortium for health and military performance and American College of Sports Medicine Summit: utility of functional movement assessment in identifying musculoskeletal injury risk. - Abstract - Europe PMC	2014	Consensus Statement	Non-Specific Sport	Non-specific Injuries		"Given on the predictive nature of prior MSKI on incurring a future related injury (132,152), researchers could focus on secondary and tertiary prevention of MSKI by assessing functional movement in those with a prior injury history."	"Given on the predictive nature of prior MSKI on incurring a future related injury (132,152), researchers could focus on secondary and tertiary prevention of MSKI by assessing functional movement in those with a prior injury history."
Code								Mitigating injury risk	Mitigating injury risk
Code								Preventing sequelae	Preventing sequelae
Rationale								We decided that "future related injury" is contextually synonym with sequelae, and functional movement assessment with addressing risk factors	We decided that "future related injury" is contextually synonym with sequelae, and functional movement assessment with addressing risk factors
	Csapo R, Runer A, Hoser C, Fink C. Contralateral ACL tears strongly contribute to high rates of secondary ACL injuries in professional ski racers. Knee Surg Sports Traumatol Arthrosc. 2021;29(6):1805-12. DOI: 10.1007/s00167-020-06234-8.	Contralateral ACL tears strongly contribute to high rates of secondary ACL injuries in professional ski racers - PubMed	2021	Case Series	Skiing	Anterior Cruciate Ligament Rupture		"Considering that the prognosis of reconstruction is substantially poorer in revisions as compared to primary ACL surgery cases ..., further improvement of secondary prevention is of utmost importance. Towards this aim, it is essential to understand the factors predisposing athletes to suffer recurrent ACL injuries."
Code								Preventing recurrence
Code
Rationale
	Gurovich AN. Controlled re-injury of a thigh muscle tear in a soccer player: A case study. Journal of Physical Therapy Science. 2012;24(3):295-9. DOI: 10.1589/jpts.24.295.	(PDF) Controlled Re-Injury of a Thigh Muscle Tear in a Soccer Player: a Case Study	2012	Case Report	Football	Quadriceps Tear		"In the present clinical case, early muscle strengthening and stretching were performed early during the second treatment week. This decision, along with interaction of the therapeutic phases ..., was taken not only in consideration of the muscle healing and early return to normal athletic state, but also as a secondary prevention strategy. The final outcome with no re-injury a year after the ori…
Code								Preventing index injury worsening (early treatment)
Code								Preventing recurrence
Rationale
	Emery CA, Pasanen K. Current trends in sport injury prevention. Best Pract Res Clin Rheumatol. 2019;33(1):3-15. DOI: 10.1016/j.berh.2019.02.009.	Current trends in sport injury prevention - PubMed	2019	Commentary	Non-Specific Sport	Non-specific Injuries	"Ankle bracing will reduce the risk of recurrent ankle sprain injuries in elite sport but not considered as a strategy for primary prevention in healthy athletic populations with no previous history of ankle injury …. The evidence does not support the preventative effect of ankle bracing/taping or knee bracing as a primary strategy to prevent ankle and knee injuries in youth sport, except in the …	"... secondary prevention of early post-traumatic OA to inform the highest level of evidence in the field …. Once injury has occurred, it is imperative that those individuals who are at high risk of recurrent injury and/or risk of significant consequences of injury such as early post-traumatic OA are identified, and secondary prevention strategies also considered."
Code							Preventing the index injury	Preventing recurrence
Code								Preventing sequelae
Rationale
	Adillón C, Gallegos M, Treviño S, Salvat I. Detection of Neuromuscular Deficits in Movement Pattern among Uninjured Federated Youth Basketball Players: A Cross-Sectional Study. Int J Environ Res Public Health. 2022;19(7). DOI: 10.3390/ijerph19074077.	Detection of Neuromuscular Deficits in Movement Pattern among Uninjured Federated Youth Basketball Players: A Cross-Sectional Study - PubMed	2022	Cross-sectional Study	Basketball	Non-specific Injuries	Insinuation: contains the keywords "Primary prevention", and is a study on injury risk factors among uninjured athletes
Code							Mitigating injury risk
Code
Rationale
	Macri EM, Patterson BE, Crossley KM, Stefanik JJ, Guermazi A, Blomqwist E, Khan KM, Whitehead TS, Morris HG, Culvenor AG. Does patellar alignment or trochlear morphology predict worsening of patellofemoral disease within the first 5 years after anterior cruciate ligament reconstruction? Eur J Radiol. 2019;113:32-8. DOI: 10.1016/j.ejrad.2019.01.033.	Does patellar alignment or trochlear morphology predict worsening of patellofemoral disease within the first 5 years after anterior cruciate ligament reconstruction? - PubMed	2019	Cohort Study	Non-Specific Sport	Posttraumatic Osteoarthritis		"Lateral displacement, lateral tilt, and morphology at 1 year post-ACLR altered the risk of worsening patellofemoral OA features four years later. Lateral displacement was the only measure associated with worse self-reported symptoms at five years. These findings may lead to novel treatment strategies for secondary prevention after ACLR."
Code								Preventing sequelae
Code
Rationale
	de Vries AJ, van den Akker-Scheek I, Haak SL, Diercks RL, van der Worp H, Zwerver J. Effect of a patellar strap on the joint position sense of the symptomatic knee in athletes with patellar tendinopathy. J Sci Med Sport. 2017;20(11):986-91. DOI: 10.1016/j.jsams.2017.04.020.	Effect of a patellar strap on the joint position sense of the symptomatic knee in athletes with patellar tendinopathy - PubMed	2017	Clinical Trial	Non-Specific Sport	Patellar Tendinopathy		Insinuation: contains the keywords "Secondary prevention", and the following quote: "As proprioception plays an important role in motor control, and deficits in proprioception may put an athlete at risk for (re-)injury, these findings may be relevant for prevention"
Code								Preventing sequelae
Code								Preventing recurrence
Rationale
	Swart JJW, Olivier B. Effectiveness of exercise interventions to prevent shoulder injuries in athletes: a systematic review protocol. JBI Evid Synth. 2021;19(10):2847-56. DOI: 10.11124/jbies-20-00465.	Effectiveness of exercise interventions to prevent shoulder injuries in athletes: a systematic review protocol - PubMed	2021	Protocol	Non-Specific Sport	Shoulder Injury	"In order to prevent sporting injuries, contemporary research trends advocate primary-injury reduction strategies, such as rule adaptation, neuro-muscular training, and equipment modification for at-risk populations, particularly active youths and adolescents"	"An athlete with an overuse index injury regularly continues to participate and can partake in exercise interventions to prevent secondary injuries, which can be either recurring or subsequent injuries during a season."
Code							Mitigating injury risk	Preventing recurrence
Code								Preventing sequelae
Rationale
	Effectiveness of a home-based re-injury prevention program on motor control, return to sport and recurrence rates after anterior cruciate ligament reconstruction: study protocol for a multicenter, singleblind, randomized controlled trial (PReP)	Effectiveness of a home-based re-injury prevention program on motor control, return to sport and recurrence rates after anterior cruciate ligament reconstruction: study protocol for a multicenter, single-blind, randomized controlled trial (PReP) - PubMed	2019	Clinical Trial	Non-Specific Sport	Anterior Cruciate Ligament Rupture	"Several prevention programs exist and have been validated in terms of preventive effects on a primary ACL rupture incidence"	"Although theoretical evidence exists that such programs may be effective in the prevention of a subsequent ACL injury ..., their effectiveness for primary and, in particular, for secondary prophylaxis after successful ACL reconstruction, is still a matter of debate."
Code							Preventing the index injury	Preventing sequelae
Code
Rationale								We decided that subsequent ACL injury is contextually synonym with sequelae
	MacIntyre NJ, Dewan N. Epidemiology of distal radius fractures and factors predicting risk and prognosis. J Hand Ther. 2016;29(2):136-45. DOI: 10.1016/j.jht.2016.03.003.	Epidemiology of distal radius fractures and factors predicting risk and prognosis - PubMed	2016	Review	Non-Specific Sport	Radius Fracture		"... research indicates that therapists currently focus on managing immediate concerns, such as pain, range of motion, and strength issues at the wrist and hand ... rather than bone health and secondary fracture prevention post-DRF rehabilitation. The unique opportunity for secondary prevention of osteoporotic fracture after distal radius fracture has yet to be realized by treating therapists in …
Code								Preventing sequelae
Code
Rationale								We decided that osteoporotic fracture after distal radius fracture is contextually synonym with sequelae
	Eckard TG, Padua DA, Dompier TP, Dalton SL, Thorborg K, Kerr ZY. Epidemiology of Hip Flexor and Hip Adductor Strains in National Collegiate Athletic Association Athletes, 2009/2010-2014/2015. Am J Sports Med. 2017;45(12):2713-22. DOI: 10.1177/0363546517716179.	Epidemiology of Hip Flexor and Hip Adductor Strains in National Collegiate Athletic Association Athletes, 2009/2010-2014/2015 - PubMed	2017	Cross-sectional Study	Non-Specific Sport	Groin Strain		"Secondary prevention programs involving thorough rehabilitation and strict return-to-play criteria should be developed and implemented to curb the high recurrence rate of these injuries, particularly in ice hockey"
Code								Preventing recurrence
Code
Rationale
	Crunkhorn ML, Wolff A, Drew M, Witchalls J, Lalor B, Toohey LA. Establishing the incidence and prevalence of injury and illness in Australian sailing athletes over a full year of training and competition to help determine prevention priorities. J Sci Med Sport. 2022;25(9):726-31. DOI: 10.1016/j.jsams.2022.06.012.	Establishing the incidence and prevalence of injury and illness in Australian sailing athletes over a full year of training and competition to help determine prevention priorities - PubMed	2022	Cross-sectional Study	Sailing	Non-specific Injuries			"Due to the potential elevated risk of subsequent time loss injuries following non-time loss injuries, tertiary interventions to mitigate subsequent injuries should be prioritised"
Code									Preventing sequelae
Code
Rationale									We decided that "subsequent injuries" are contextually synonym with sequelae
	Baker C, Browning S, Charnigo R, Bunn T, Sanderson W. Factors related to return to play after knee injury in high school football athletes. Ann Epidemiol. 2018 Sep;28(9):629-634.e1. doi: 10.1016/j.annepidem.2018.06.008. Epub 2018 Jun 22. PMID: 30033036.	Factors related to return to play after knee injury in high school football athletes. - Abstract - Europe PMC	2018	Cohort Study	American Football	Knee Injury			Insinuation: contains the keywords "Tertiary prevention", and is a study on factors related to return-to-sport after injury
Code									Restoring function (rehabilitation)
Code
Rationale									We decided that returning to sport is contextually synonym with restoring function
	Pedersen M, Grindem H, Berg B, Engebretsen L, Axe MJ, Snyder-Mackler L, Risberg MA. Four Distinct 5-Year Trajectories of Knee Function Emerge in Patients Who Followed the Delaware-Oslo ACL Cohort Treatment Algorithm. Am J Sports Med. 2022;50(11):2944-52. DOI: 10.1177/03635465221116313.	Four Distinct 5-Year Trajectories of Knee Function Emerge in Patients Who Followed the Delaware-Oslo ACL Cohort Treatment Algorithm - PubMed	2022	Cohort Study	Non-Specific Sport	Anterior Cruciate Ligament Rupture		"Our findings contribute to patient and clinician education about prognosis and underpin the importance of continued secondary prevention of new knee injuries and high-quality early rehabilitation." in a study on knee-injured athletes
Code								Preventing sequelae
Code
Rationale								We decided that "new knee injuries" in already injured athletes are contextually synonym with sequelae
	Shield AJ, Bourne MN. Hamstring Injury Prevention Practices in Elite Sport: Evidence for Eccentric Strength vs. Lumbo-Pelvic Training. Sports Med. 2018;48(3):513-24. DOI: 10.1007/s40279-017-0819-7.	Hamstring Injury Prevention Practices in Elite Sport: Evidence for Eccentric Strength vs. Lumbo-Pelvic Training - PubMed	2018	Review	Non-Specific Sport	Hamstring Strain	"Single-exercise eccentric training interventions have proven effective in the prevention of primary and recurrent hamstring strains, when compliance is adequate."
Code							Preventing the index injury
Code
Rationale
	Owoeye OBA, Whittaker JL, Toomey CM, Räisänen AM, Jaremko JL, Carlesso LC, Manske SL, Emery CA. Health-Related Outcomes 3-15 Years Following Ankle Sprain Injury in Youth Sport: What Does the Future Hold? Foot Ankle Int. 2022;43(1):21-31. DOI: 10.1177/10711007211033543.	Health-Related Outcomes 3-15 Years Following Ankle Sprain Injury in Youth Sport: What Does the Future Hold? - PubMed	2022	Case-Control Study	Non-Specific Sport	Ankle Sprain	"At 3-15 years following time-loss ankle sprain injury in youth sport, previously injured participants had more pain and symptoms, poorer self-reported function, ankle-related quality of life, reduced sport participation, balance, and greater fear of pain than controls. This underlines the need to promote the primary prevention of ankle sprains and secondary prevention of potential health consequ…	"At 3-15 years following time-loss ankle sprain injury in youth sport, previously injured participants had more pain and symptoms, poorer self-reported function, ankle-related quality of life, reduced sport participation, balance, and greater fear of pain than controls. This underlines the need to promote the primary prevention of ankle sprains and secondary prevention of potential health consequ…
Code							Preventing the index injury	Preventing sequelae
Code
Rationale							We interpreted from the phrasing that primary prevention prevents non-recurrent injuries, i.e. the first injury
	Abernethy L, MacAuley D, McNally O, McCann S. Immediate care of school sport injury. Inj Prev. 2003;9(3):270-3. DOI: 10.1136/ip.9.3.270.	Immediate care of school sport injury - PubMed	2003	Cross-sectional Study	Non-Specific Sport	Non-specific Injuries		"... but we know little about readiness for and early management of injury, that is, secondary prevention."
Code								Preventing index injury worsening (early treatment)
Code
Rationale								We interpreted that early management of injury is an contextually synonym with preventing its worsening
	Franke TPC, Backx FJG, Huisstede BMA. Lower extremity compression garments use by athletes: why, how often, and perceived benefit. BMC Sports Sci Med Rehabil. 2021;13(1):31. DOI: 10.1186/s13102-020-00230-8.	(PDF) Lower extremity compression garments use by athletes: why, how often, and perceived benefit	2021	Cross-sectional Study	Non-Specific Sport	Non-specific Injuries	"... primary prevention [i.e. prevention of a sports injury that has not occurred]"	"... secondary prevention [i.e. prevention of recurrence of a sports injury previously experienced by the athlete]"
Code							Preventing the index injury	Preventing recurrence
Code
Rationale
	Hietamo J, Rantala A, Parkkari J, Leppänen M, Rossi M, Heinonen A, Steffen K, Kannus P, Mattila V, Pasanen K. Injury History and Perceived Knee Function as Risk Factors for Knee Injury in Youth Team-Sports Athletes. Sports Health. 2023;15(1):26-35. DOI: 10.1177/19417381211065443.	Injury History and Perceived Knee Function as Risk Factors for Knee Injury in Youth Team-Sports Athletes - PubMed	2023	Cohort Study	Basketball	Knee Injury		"The treatment and rehabilitation of the present acute knee injury and secondary prevention of reinjury should be emphasized in youth team-sports athletes."
Code					Floorball			Preventing recurrence
Code
Rationale
	Janssen KW, van der Zwaard BC, Finch CF, van Mechelen W, Verhagen EA. Interventions preventing ankle sprains; previous injury and high-risk sport participation as predictors of compliance. J Sci Med Sport. 2016;19(6):465-9. DOI: 10.1016/j.jsams.2015.06.005.	Interventions preventing ankle sprains; previous injury and high-risk sport participation as predictors of compliance - PubMed	2016	Clinical Trial	Non-Specific Sport	Ankle Sprain		"In a recent RCT, the cost-effectiveness of secondary ankle sprain prevention by the use of NM training or bracing ... bracing was found to be superior to NM training for the prevention of recurrent ankle sprains"
Code								Preventing recurrence
Code
Rationale
	Toohey LA, Drew MK, Cook JL, Finch CF, Gaida JE. Is subsequent lower limb injury associated with previous injury? A systematic review and meta-analysis. Br J Sports Med. 2017;51(23):1670-8. DOI: 10.1136/bjsports-2017-097500.	Is subsequent lower limb injury associated with previous injury? A systematic review and meta-analysis - PubMed	2017	Review	Non-Specific Sport	Lower Limb Injury			"Tertiary prevention aims to reduce health complications following an index injury. To achieve this, the risks for sustaining subsequent injury must be understood so that rehabilitation programmes, return to sport preparation and athlete load management can be tailored to mitigate this risk. Implementation of targeted preventative measures to diminish the risk of subsequent injury occurrence is p…
Code									Preventing sequelae
Code									Mitigating injury risk
Rationale
	Ortega SL, Ibarra S, Pierce R, Levy S, Gombatto SP. Kinematic and kinetic factors associated with leg reach asymmetry during the Star Excursion Balance Test in division I athletes. Phys Ther Sport. 2020;45:63-70. DOI: 10.1016/j.ptsp.2020.05.012.	Kinematic and kinetic factors associated with leg reach asymmetry during the Star Excursion Balance Test in division I athletes - PubMed	2020	Cross-sectional Study	Non-Specific Sport	Non-specific Injuries	"… strategies for primary prevention, with the goal of mitigating injury risk."
Code							Mitigating injury risk
Code
Rationale
	Ezzat AM, Whittaker JL, Toomey C, Doyle-Baker PK, Brussoni M, Emery CA. Knee confidence in youth and young adults at risk of post-traumatic osteoarthritis 3-10 years following intra-articular knee injury. J Sci Med Sport. 2018;21(7):671-5. DOI: 10.1016/j.jsams.2017.11.012.	Knee confidence in youth and young adults at risk of post-traumatic osteoarthritis 3-10 years following intra-articular knee injury - PubMed	2018	Case-Control Study	Non-Specific Sport	Posttraumatic Osteoarthritis		"Knee confidence may be an important consideration for evaluating osteoarthritis risk after knee injury and developing secondary prevention strategies"
Code								Preventing sequelae
Code
Rationale
	Charlton PC, Raysmith B, Wollin M, Rice S, Purdam C, Clark RA, Drew MK. Knee flexion not hip extension strength is persistently reduced following hamstring strain injury in Australian Football athletes: Implications for Periodic Health Examinations. J Sci Med Sport. 2018;21(10):999-1003. DOI: 10.1016/j.jsams.2018.03.014.	Knee flexion not hip extension strength is persistently reduced following hamstring strain injury in Australian Football athletes: Implications for Periodic Health Examinations - PubMed	2018	Case-Control Study	Non-Specific Sport	Hamstring Strain			"Tertiary prevention is one of threepathology-based categories of injury prevention which denotes measures provided to athletes to reduce complications resulting from the index injury. In the case of HSI, this is commonly observed as recurrences"
Code									Preventing sequelae
Code									Preventing recurrence
Rationale									We decided that "complications" is contextually synonym with sequelae
	Charlton PC, Raysmith B, Wollin M, Rice S, Purdam C, Clark RA, Drew MK. Knee flexion strength is significantly reduced following competition in semi-professional Australian Rules football athletes: Implications for injury prevention programs. Phys Ther Sport. 2018;31:9-14. DOI: 10.1016/j.ptsp.2018.01.001.	Knee flexion strength is significantly reduced following competition in semi-professional Australian Rules football athletes: Implications for injury prevention programs - PubMed	2018	Cohort Study	Non-Specific Sport	Hamstring Strain		"Secondary prevention measures are implemented before pathology has caused long-term disability where sub-clinical signs of pathology may exist ..., in practice this refers to early detection and interventions addressing clinical signs which may result in injury"
Code								Preventing index injury worsening (early treatment)
Code
Rationale
	Edouard P, Verhagen E, Navarro L. Machine learning analyses can be of interest to estimate the risk of injury in sports injury and rehabilitation. Ann Phys Rehabil Med. 2022;65(4):101431. DOI: 10.1016/j.rehab.2020.07.012.	Machine learning analyses can be of interest to estimate the risk of injury in sports injury and rehabilitation - PubMed	2022	Commentary	Non-Specific Sport	Non-specific Injuries	"One of the goals in sports injury research is to estimate the risk of an athlete being injured ..., in primary prevention, a first event"	"... or in secondary prevention, a reinjury after rehabilitation for a first event."
Code							Preventing the index injury	Preventing recurrence
Code
Rationale
	Tomás R, Visco CJ. Management of Acute Ankle Sprains in the Athlete. Current Physical Medicine and Rehabilitation Reports. 2022;10(1):27-37. DOI: 10.1007/s40141-021-00336-1.	Management of Acute Ankle Sprains in the Athlete	2022	Review	Non-Specific Sport	Ankle Sprain		"... secondary prevention (preventing recurrent ankle sprains)"
Code								Preventing recurrence
Code
Rationale
	Wollin M, Thorborg K, Pizzari T. Monitoring the effect of football match congestion on hamstring strength and lower limb flexibility: Potential for secondary injury prevention? Phys Ther Sport. 2018;29:14-8. DOI: 10.1016/j.ptsp.2017.09.001.	Monitoring the effect of football match congestion on hamstring strength and lower limb flexibility: Potential for secondary injury prevention? - PubMed	2018	Cohort Study	Football	Hamstring Strain		"Secondary prevention strategies involve regular monitoring of athletes with increased risk of injury ... . The aim of such strategies is to detect signs of injury early to permit appropriate interventions to prevent the condition from advancing ... . Inseason tests of hamstring strength and other clinical tests associated with hamstring injury ... serves as a potential secondary prevention strat…
Code								Preventing index injury worsening (early treatment)
Code
Rationale
	Ratzlaff CR, Liang MH. New developments in osteoarthritis. Prevention of injury-related knee osteoarthritis: opportunities for the primary and secondary prevention of knee osteoarthritis. Arthritis Res Ther. 2010;12(4):215. DOI: 10.1186/ar3113.	New developments in osteoarthritis. Prevention of injury-related knee osteoarthritis: opportunities for the primary and secondary prevention of knee osteoarthritis - PubMed	2010	Commentary	Non-Specific Sport	Posttraumatic Osteoarthritis	"… primary prevention (avoiding development of knee OA)"	"… secondary prevention (detecting knee OA early to treat to prevent symptoms and progressive disease)"
Code							Preventing the index injury	Preventing index injury worsening (early treatment)
Code
Rationale								This article discusses solely osteoarthritis, not post-traumatic osteoarthritis as has been typical in most other studies in this review where osteoarthritis is a sequelae to a traumatic knee injury. Therefore here it is relevant to consider osteoarthritis as the index injury
	Emery CA, Roos EM, Verhagen E, Finch CF, Bennell KL, Story B, Spindler K, Kemp J, Lohmander LS. OARSI Clinical Trials Recommendations: Design and conduct of clinical trials for primary prevention of osteoarthritis by joint injury prevention in sport and recreation. Osteoarthritis Cartilage. 2015;23(5):815-25. DOI: 10.1016/j.joca.2015.03.009.	OARSI Clinical Trials Recommendations: Design and conduct of clinical trials for primary prevention of osteoarthritis by joint injury prevention in sport and recreation - PubMed	2015	Consensus Statement	Non-Specific Sport	Posttraumatic Osteoarthritis	"… primary injury prevention strategies to reduce the risk of injury, subsequent overweight/obesity and PTOA."
Code							Mitigating injury risk
Code							Preventing sequelae
Rationale
	Whittaker JL, Woodhouse LJ, Nettel-Aguirre A, Emery CA. Outcomes associated with early post-traumatic osteoarthritis and other negative health consequences 3-10 years following knee joint injury in youth sport. Osteoarthritis Cartilage. 2015;23(7):1122-9. DOI: 10.1016/j.joca.2015.02.021.	Outcomes associated with early post-traumatic osteoarthritis and other negative health consequences 3-10 years following knee joint injury in youth sport - PubMed	2015	Case-Control Study	Non-Specific Sport	Posttraumatic Osteoarthritis		"... secondary prevention strategies aimed at preventing and/or delaying PTOA progression. Regardless, once sustained, an injury requires early diagnosis and care to ensure optimization of secondary preventative interventions that may slow disease onset and progression."
Code								Preventing sequelae
Code
Rationale								This articles discusses posttraumatic osteoarthritis, where osteoarthritis is a sequelae to another injury (ie. the traumatic knee injury)
	Adirim TA, Cheng TL. Overview of injuries in the young athlete. Sports Med. 2003;33(1):75-81. DOI: 10.2165/00007256-200333010-00006.	Overview of injuries in the young athlete - PubMed	2003	Review	Non-Specific Sport	Non-specific Injuries		"The office visit for a minor sports injury provides an opportunity for secondary prevention of further injury. A young athlete with multiple ankle sprains, for example, could be sent to physical therapy for rehabilitation and prescribed an ankle brace for stability for return to play. Exploring with the athlete the type of surface he or she is practising and playing on may also help prevent futu…
Code								Preventing sequelae
Code
Rationale								We decided that balance instability and future injury are contextually synonyms with sequelae
	Riordan EA, Little C, Hunter D. Pathogenesis of post-traumatic OA with a view to intervention. Best Pract Res Clin Rheumatol. 2014;28(1):17-30. DOI: 10.1016/j.berh.2014.02.001.	Pathogenesis of post-traumatic OA with a view to intervention - PubMed	2014	Commentary	Non-Specific Sport	Posttraumatic Osteoarthritis	"… prevention of the initial injury"	"… prevent the development of clinically significant disease"
Code							Preventing the index injury	Preventing index injury worsening (early treatment)
Code
Rationale
	Kaminski TW, Needle AR, Delahunt E. Prevention of Lateral Ankle Sprains. J Athl Train. 2019;54(6):650-61. DOI: 10.4085/1062-6050-487-17.	Prevention of Lateral Ankle Sprains - PubMed	2019	Commentary	Non-Specific Sport	Ankle Sprain	"... prevention of ankle sprains: an attempt to avert the initial injury that predisposes individuals to reinjury and further disability."	"However, given the prevalence of ankle sprains and the consistency with which a history of ankle sprain predisposes an individual to subsequent injury, the secondary prevention of these injuries should also be of interest to practicing clinicians"
Code							Preventing the index injury	Preventing sequelae
Code
Rationale								We decided that "subsequent injury" is contextually synonym with sequelae
	Göpfert A, Van Hove M, Emond A, Mytton J. Prevention of sports injuries in children at school: a systematic review of policies. BMJ Open Sport Exerc Med. 2018;4(1):e000346. DOI: 10.1136/bmjsem-2018-000346.	Prevention of sports injuries in children at school: a systematic review of policies - PubMed	2018	Review	Non-Specific Sport	Non-specific Injuries	"… primary (reduction of injury risk/prevention of injury event)"	"… secondary (minimisation of injury sustained)"	"… tertiary (minimisation of impact from injury) prevention"
Code							Mitigating injury risk	Preventing index injury worsening (early treatment)	Preventing sequelae
Code							Preventing the index injury
Rationale								We decided that injury minimisation is contextually synonym with preventing injury worsening	We decided that "impact" is contextually synonym with sequelae
	Nicholson S, Dickman K, Maradiegue A. Reducing premature osteoarthritis in the adolescent through appropriate screening. J Pediatr Nurs. 2009;24(1):69-74. DOI: 10.1016/j.pedn.2008.03.009.	Reducing premature osteoarthritis in the adolescent through appropriate screening - PubMed	2009	Commentary	Non-Specific Sport	Posttraumatic Osteoarthritis	"Primary and secondary screening performed by a school nurse occurs through education during health classes and screening for OA risk factors prior to sports or physical activity"	"Primary and secondary screening performed by a school nurse occurs through education during health classes and screening for OA risk factors prior to sports or physical activity"	"Tertiary prevention occurs in the hospital, with the nurse providing education to improve joint strength, appropriate bracing, and follow-up care once an injury has occurred."
Code							Mitigating injury risk	Mitigating injury risk	Restoring function (rehabilitation)
Code
Rationale
	Smith MD, Vitharana TN, Wallis GM, Vicenzino B. Response profile of fibular repositioning tape on ankle osteokinematics, arthrokinematics, perceived stability and confidence in chronic ankle instability. Musculoskelet Sci Pract. 2020;50:102272. DOI: 10.1016/j.msksp.2020.102272.	Response profile of fibular repositioning tape on ankle osteokinematics, arthrokinematics, perceived stability and confidence in chronic ankle instability - PubMed	2020	Cross-sectional Study	Non-Specific Sport	Ankle Sprain		Insinuation: contains the keywords "Secondary prevention", and is a study on relieving injury sequelae
Code								Preventing sequelae
Code
Rationale
	Lutter C, Seil R, Best R, Gokeler A, Patt T, Krutsch W, Grim C, Tischer T. Results of a tri-national online survey on the current status of sports injury prevention among members of the German-Speaking Orthopaedic Sports Medicine Society (GOTS). Sportverletz Sportschaden. 2021;35(2):80-7. DOI: 10.1055/a-1397-0710.	Results of a tri-national online survey on the current status of sports injury prevention among members of the German-Speaking Orthopaedic Sports Medicine Society (GOTS) - PubMed	2021	Cross-sectional Study	Non-Specific Sport	Non-specific Injuries	"Primary prevention aims to avoid the occurrence of sports injuries (e. g. sports injury prevention programs)"	"... secondary prevention is defined as early detection of sports related injuries as well as their therapy; further, the avoidance of re-injuries is also a crucial part of this form of prevention."	"… tertiary prevention is characterized by rehabilitation after injury"
Code							Preventing the index injury	Preventing index injury worsening (early treatment)	Restoring function (rehabilitation)
Code								Preventing recurrence
Rationale
	Bargoria V, Timpka T, Jacobsson J, Halje K, Andersson C, Andersson G, Bermon S. Running for your life: A qualitative study of champion long-distance runners' strategies to sustain excellence in performance and health. J Sci Med Sport. 2020;23(8):715-20. DOI: 10.1016/j.jsams.2020.01.008.	Running for your life: A qualitative study of champion long-distance runners' strategies to sustain excellence in performance and health - PubMed	2020	Qualitative Study	Running	Non-specific Injuries	Insinuation: contains the keywords "Primary prevention", and is a study on training load management to prevent injuries
Code							Mitigating injury risk
Code
Rationale							Due to training load being a likely risk factor for injury, we decided that training load management is contextually synonym with risk factor adressing
	Haberfield MJ, Patterson BE, Crossley KM, Bruder AM, Guermazi A, Whitehead TS, Morris HG, Culvenor AG. Should return to pivoting sport be avoided for the secondary prevention of osteoarthritis after anterior cruciate ligament reconstruction? A prospective cohort study with MRI, radiographic and symptomatic outcomes. Osteoarthritis Cartilage. 2021;29(12):1673-81. DOI: 10.1016/j.joca.2021.04.003.	Should return to pivoting sport be avoided for the secondary prevention of osteoarthritis after anterior cruciate ligament reconstruction? A prospective cohort study with MRI, radiographic and symptomatic outcomes - PubMed	2021	Case Series	Non-Specific Sport	Posttraumatic Osteoarthritis		" The well-defined initiating event means that individuals who suffer an ACL rupture represent an easily identifiable ‘at risk’ group to implement secondary OA prevention"
Code						Anterior Cruciate Ligament Rupture		Mitigating injury risk
Code								Preventing sequelae
Rationale								We decided that osteoarthritis after a traumatic knee injury is contextually synonym with sequelae
	Pereira R, Andrade R, Rebelo-Marques A, Espregueira-Mendes J. Sport Injury Primary and Secondary Prevention. The Sports Medicine Physician2019. p. 121-47, DOI: 10.1007/978-3-030-10433-7_11.	Sport Injury Primary and Secondary Prevention | Request PDF	2019	Book Chapter	Non-Specific Sport	Non-specific Injuries	"… the authors consider primary prevention as all actions aiming to avoid a first-time injury"	"… secondary prevention as incidence of a reinjury of early recurrence (within 2 months after full return to participation from the index injury), late recurrence (after more than 2 months), or delayed recurrence (after more than 12 months)."
Code							Preventing the index injury	Preventing recurrence
Code
Rationale
	Edouard P, Gremeaux V, Coudeyre E. Sports rehabilitation special issue: Increase our efforts to allow athletes to return to sport with minimal health risks. Ann Phys Rehabil Med. 2022;65(4):101668. DOI: 10.1016/j.rehab.2022.101668.	Sports rehabilitation special issue: Increase our efforts to allow athletes to return to sport with minimal health risks - PubMed	2022	Editorial	Non-Specific Sport	Non-specific Injuries		"... help the athlete return to sporting activities while at the same time minimize the risk of re-injury ... . With this latter aim, sports rehabilitation has great importance for secondary prevention"
Code								Preventing recurrence
Code								Mitigating injury risk
Rationale								We interpreted due to the phrasing "… this latter aim" that secondary prevention only entails preventing recurrence, not returning to sporting activity
	Drew MK, Cook J, Finch CF. Sports-related workload and injury risk: simply knowing the risks will not prevent injuries: Narrative review. Br J Sports Med. 2016;50(21):1306-8. DOI: 10.1136/bjsports-2015-095871.	Sports-related workload and injury risk: simply knowing the risks will not prevent injuries: Narrative review - PubMed	2016	Review	Non-Specific Sport	Non-specific Injuries	"Primary prevention involves screening for preparticipation load risk factors, such as low training loads, prior to a training period or competition."	"Secondary prevention involves screening for workloads that are known to precede an injury developing so that modification can be undertaken to mitigate this risk."	"Tertiary prevention involves rehabilitation practices that include a graded return to training programme to reduce the risk of sustaining a subsequent injury."
Code							Mitigating injury risk	Mitigating injury risk	Preventing sequelae
Code									Mitigating injury risk
Rationale									We decided that "subsequent injury" are contextually synonym with sequelae
	Carmont MR, Mei-Dan O, Bennell KL. Stress Fracture Management: Current Classification and New Healing Modalities. Operative Techniques in Sports Medicine. 2009;17(2):81-9. DOI: 10.1053/j.otsm.2009.05.004.	Stress Fracture Management: Current Classification and New Healing Modalities | Request PDF	2009	Commentary	Non-Specific Sport	Stress Fracture	"Risk Factor Assessment Either as Primary Prevention or as Part of Secondary Prevention in Someone Presenting With a Stress Fracture"	"Risk Factor Assessment Either as Primary Prevention or as Part of Secondary Prevention in Someone Presenting With a Stress Fracture"
Code							Mitigating injury risk	Mitigating injury risk
Code
Rationale
	Zein MI, Reurink G, Verhagen E, Kerkhoffs G, van der Horst N, Goedhart E, Anggunadi A, Knapstad A, Andersen TE, Ishøi L, Hølmich P, Tol JL. Study on Hamstring Re-injury Prevention (SHARP): protocol for an international multicentre, randomised controlled trial. BMJ Open. 2022;12(11):e065816. DOI: 10.1136/bmjopen-2022-065816.	Study on Hamstring Re-injury Prevention (SHARP): protocol for an international multicentre, randomised controlled trial - PubMed	2022	Protocol	Football	Hamstring Strain	"Previous studies showed that the Nordic hamstring exercise (NHE) effectively prevents primary hamstring injury. However, no study investigated the secondary preventing effect of the NHE on hamstring reinjury."	"… secondary preventing effect of the NHE on hamstring reinjury."
Code							Preventing the index injury	Preventing recurrence
Code
Rationale							We decided due to the phrasing that primary prevention prevents non-reinjuries, i.e. the first injury
	Williams S, Trewartha G, Kemp S, Cross MJ, Brooks JHM, Fuller CW, Taylor AE, Stokes KA. Subsequent Injuries and Early Recurrent Diagnoses in elite Rugby Union Players. Int J Sports Med. 2017;38(10):791-8. DOI: 10.1055/s-0043-114862.	Subsequent Injuries and Early Recurrent Diagnoses in elite Rugby Union Players - PubMed	2017	Cohort Study	Rugby	Non-specific Injuries	"As well as preventing the initial occurrence of injuries (primary injury prevention)"	"… an important aspect of injury prevention and rehabilitation programmes is the minimisation of subsequent injuries (secondary injury prevention"
Code							Preventing the index injury	Preventing sequelae
Code
Rationale								We decided that "subsequent injuries" is contextually synonym with sequelae
	Stares JJ, Dawson B, Peeling P, Heasman J, Rogalski B, Fahey-Gilmour J, Dupont G, Drew MK, Welvaert M, Toohey L. Subsequent Injury Risk Is Elevated Above Baseline After Return to Play: A 5-Year Prospective Study in Elite Australian Football. Am J Sports Med. 2019;47(9):2225-31. DOI: 10.1177/0363546519852622.	Subsequent Injury Risk Is Elevated Above Baseline After Return to Play: A 5-Year Prospective Study in Elite Australian Football - PubMed	2019	Cohort Study	Australian Football	Non-specific Injuries	"… highlights the importance of primary and secondary prevention to prevent index injuries and preclude athletes from entering the high-risk RTP window at first instance"	"… highlights the importance of primary and secondary prevention to prevent index injuries and preclude athletes from entering the high-risk RTP window at first instance"	"While the findings of this study advocate the necessity for tertiary prevention to break the subsequent injury cycle. After return to play (RTP) in sport, the risk of an initial injury recurring is elevated for several weeks ... . As such, evidence-based tertiary preventions (strategies aiming to reduce the adverse effects of an initial [index] injury ... are indicated to reduce this risk."
Code							Preventing the index injury	Mitigating injury risk	Preventing sequelae
Code									Preventing recurrence
Rationale							We decided due to the phrasing that primary prevention entails the first part ("prevent index injuries") and secondary prevention entails the last part ("preclude athletes from entering the high-risk RTP window")	We decided due to the phrasing that primary prevention entails the first part ("prevent index injuries") and secondary prevention entails the last part ("preclude athletes from entering the high-risk RTP window")	We decided that "subsequent injury" are contextually synonym with sequelae
	Hewett TE, Webster KE, Hurd WJ. Systematic Selection of Key Logistic Regression Variables for Risk Prediction Analyses: A Five-Factor Maximum Model. Clin J Sport Med. 2019;29(1):78-85. DOI: 10.1097/jsm.0000000000000486.	Systematic Selection of Key Logistic Regression Variables for Risk Prediction Analyses: A Five-Factor Maximum Model - PubMed	2019	Commentary	Non-Specific Sport	Anterior Cruciate Ligament Rupture	"The primary ACL injury prevention model highlights the process of identification of a narrow range of variables that contribute to injury risk prediction"
Code							Mitigating injury risk
Code
Rationale							We decided that "injury risk prediction" is contextually synonym with addressing risk factors
	Mercurio U, Troiano G, Manfreda F, Piscitelli L, Schiavone A, Bisaccia M, Nante N, Rinonapoli G, Caraffa A. Tertiary prevention in athletes' diseases: new challenges for the clinical medicine and the public health. Ann Ig. 2017;29(4):336-7. DOI: 10.7416/ai.2016.2161.	Tertiary prevention in athletes' diseases: new challenges for the clinical medicine and the public health - PubMed	2017	Commentary	Non-Specific Sport	Non-specific Injuries			"... tertiary prevention includes all the interventions directed to people affected by a disease with the aim to stop the progression of it and the development of complications, and to reduce the pain."
Code									Preventing index injury worsening (early treatment)
Code									Preventing sequelae
Rationale									We decided that "stop the progression" is contextually synonym with preventing worsening, and complications with sequelae
	Newton D, England M, Doll H, Gardner BP. The case for early treatment of dislocations of the cervical spine with cord involvement sustained playing rugby. J Bone Joint Surg Br. 2011;93(12):1646-52. DOI: 10.1302/0301-620x.93b12.27048.	The case for early treatment of dislocations of the cervical spine with cord involvement sustained playing rugby - PubMed	2011	Case Series	Rugby	Spine Injury		"Our results suggest that low-velocity trauma causing SCI, such as might occur in a rugby accident, presents an opportunity for secondary prevention of permanent SCI. In these cases the permanent damage appears to result from secondary injury, ... the time from injury to reduction, and hence reperfusion, is probably important"
Code								Preventing index injury worsening (early treatment)
Code								Preventing sequelae
Rationale								We decided that "secondary injury" is contextually synonym with sequelae
	Schiftan GS, Ross LA, Hahne AJ. The effectiveness of proprioceptive training in preventing ankle sprains in sporting populations: a systematic review and meta-analysis. J Sci Med Sport. 2015;18(3):238-44. DOI: 10.1016/j.jsams.2014.04.005.	The effectiveness of proprioceptive training in preventing ankle sprains in sporting populations: a systematic review and meta-analysis - PubMed	2015	Review	Non-Specific Sport	Ankle Sprain	"… primary prevention amongst sporting participants with no history of ankle injury"	"When results were sub-divided to look at the secondary preventative effects of proprioceptive training on those exclusively with a history of ankle sprain"
Code							Preventing the index injury	Preventing sequelae
Code
Rationale								We decided that propioceptive problems after ankle sprain are contextually synonyms with sequelae
	Baltich J, Whittaker J, Von Tscharner V, Nettel-Aguirre A, Nigg BM, Emery C. The impact of previous knee injury on force plate and field-based measures of balance. Clin Biomech (Bristol, Avon). 2015;30(8):832-8. DOI: 10.1016/j.clinbiomech.2015.06.005.	The impact of previous knee injury on force plate and field-based measures of balance - PubMed	2015	Case-Control Study	Non-Specific Sport	Posttraumatic Osteoarthritis		"... prospective relationship between balance ability and PTOA onset in individuals at high risk of developing PTOA due to previous intra-articular knee injury and inform secondary prevention strategies aimed at preventing and/or delaying PTOA onset."
Code								Preventing sequelae
Code
Rationale								We decided that posttraumatic osteoarthritis after knee injury is contextually synonyms with sequelae
	Palmieri-Smith RM, Cameron KL, DiStefano LJ, Driban JB, Pietrosimone B, Thomas AC, Tourville TW, Consortium ATO. The Role of Athletic Trainers in Preventing and Managing Posttraumatic Osteoarthritis in Physically Active Populations: a Consensus Statement of the Athletic Trainers' Osteoarthritis Consortium. J Athl Train. 2017;52(6):610-23. DOI: 10.4085/1062-6050-52.2.04.	The Role of Athletic Trainers in Preventing and Managing Posttraumatic Osteoarthritis in Physically Active Populations: a Consensus Statement of the Athletic Trainers' Osteoarthritis Consortium - PubMed	2017	Consensus Statement	Non-Specific Sport	Posttraumatic Osteoarthritis	"We can promote primary prevention (ie, preventing OA from occurring) by encouraging the sports community to adopt injury-prevention programs and promoting physical activity in children to help reduce the risk of obesity."	"After an injury, ATs can play a critical role in secondary prevention of OA, which involves recognizing that the patient may have an early stage of OA and initiating care to reduce the effects of the disease."	"... if a physically active patient has symptomatic OA, ATs can be crucial health care providers in tertiary prevention, which focuses on minimizing the pain, disability, and other consequences of OA."
Code							Preventing the index injury	Preventing index injury worsening (early treatment)	Preventing sequelae
Code							Mitigating injury risk
Rationale								This article discusses solely osteoarthritis, not post-traumatic osteoarthritis as has been typical in most other studies in this review where osteoarthritis is a sequelae to a traumatic knee injury. Therefore here it is relevant to consider osteoarthritis as the index injury	We decided that "pain, disability and other consequences" is contextually synonym with sequelae
	Janssen KW, Hendriks MR, van Mechelen W, Verhagen E. The Cost-Effectiveness of Measures to Prevent Recurrent Ankle Sprains: Results of a 3-Arm Randomized Controlled Trial. Am J Sports Med. 2014;42(7):1534-41. DOI: 10.1177/0363546514529642.	The Cost-Effectiveness of Measures to Prevent Recurrent Ankle Sprains: Results of a 3-Arm Randomized Controlled Trial - PubMed	2014	Clinical Trial	Non-Specific Sport	Ankle Sprain		"The aim of the current study was to evaluate the cost effectiveness of the individual and combined use of bracing and NMT for the prevention of recurrent ankle sprains. Bracing was found to be the dominant secondary preven tive intervention over both NMT and the combination of both measures."
Code								Preventing recurrence
Code
Rationale
	Risberg MA, Grindem H, Øiestad BE. We Need to Implement Current Evidence in Early Rehabilitation Programs to Improve Long-Term Outcome After Anterior Cruciate Ligament Injury. J Orthop Sports Phys Ther. 2016;46(9):710-3. DOI: 10.2519/jospt.2016.0608.	We Need to Implement Current Evidence in Early Rehabilitation Programs to Improve Long-Term Outcome After Anterior Cruciate Ligament Injury - PubMed	2016	Commentary	Non-Specific Sport	Anterior Cruciate Ligament Rupture		"... secondary prevention strategies as part of a management program during the formal rehabilitation that occurs in the first year after ACL injury to address modifiable risk factors for further development of posttraumatic knee OA."
Code						Posttraumatic Osteoarthritis		Mitigating injury risk
Code								Preventing sequelae
Rationale
	Butler LS, Janosky JJ, Sugimoto D. Pediatric and Adolescent Knee Injuries: Risk Factors and Preventive Strategies. Clin Sports Med. 2022;41(4):799-820. DOI: 10.1016/j.csm.2022.05.011.	Pediatric and Adolescent Knee Injuries: Risk Factors and Preventive Strategies - PubMed	2022	Review	Non-Specific Sport	Knee Injury	"Prevent injury among entire populations by maximizing the effects of protective factors and eliminating exposure to risk factors"	"Emphasize early detection of injury risk factors and are typically implemented as screenings."	"Focus on reducing the severity of an existing injury and/or preventing the recurrence of an injury through the delivery of medical treatment and/or rehabilitative services"
Code							Mitigating injury risk	Mitigating injury risk	Preventing index injury worsening (early treatment)
Code									Preventing recurrence
Rationale
	Cameron KL, Mauntel TC, Owens BD. The Epidemiology of Glenohumeral Joint Instability: Incidence, Burden, and Long-term Consequences. Sports Med Arthrosc Rev. 2017;25(3):144-9. DOI: 10.1097/jsa.0000000000000155.	The Epidemiology of Glenohumeral Joint Instability: Incidence, Burden, and Long-term Consequences - PubMed	2017	Review	Non-Specific Sport	Shoulder Injury	"Designed to prevent an injury, disease or musculoskeletal condition from occuring in the first place. The focus is generally on policies, practices, and behaviors that mitigate initial risk"	"Attemps to recognize or identify an injury or disease at its earliest stage so that prompt and appropriate management can be initiated to mitigate the secondary effects of the injury or disease and restore function."	"Focus on reducing or minimzing the long-term consequences of an injury or disease once it has occured. The goal of tertiary prevention is to eliminate or delay the onset of complications, morbidity, and long-term disability because of the injury or disease."
Code							Preventing the index injury	Preventing index injury worsening (early treatment)	Preventing sequelae
Code							Mitigating injury risk	Preventing sequelae
Code								Restoring function (rehabilitation)
Rationale								We decided that, although the apparent aim is to "mitigate the secondary effects of the injury", early identification and management is contextually similar to preventing the index injury worsening	We decided that "eliminate or delay" is contextually synonym with preventing, and "complications, morbidity and long-term disability" with sequelae
	Bandettini MP, Innocenti G, Contini M, Paternostro F, Lova RM. Postural control in order to prevent chronic locomotor injuries in top level athletes. Ital J Anat Embryol. 2003;108(4):189-94.	Postural control in order to prevent chronic locomotor injuries in top level athletes - PubMed	2003	Case Series	Gymnastics	Non-specific Injuries		Insinuation: contains the keywords "Secondary prevention", and is a study on relieving subsequent injuries in already injured athletes
Code								Preventing sequelae
Code
Rationale								We decided that "subsequent injuries" is contextually synonym with sequelae
	Wang X, Du J, Jiang C, Zhang YY, Tian F, Chen Z, Zhang Y, Zhang Y, Yan L, Hao D. Epidemiological characteristics of traumatic spinal cord injuries in a multicenter retrospective study in northwest China, 2017-2020. Front Surg. 2022 Oct 10;9:994536. doi: 10.3389/fsurg.2022.994536. PMID: 36299569; PMCID: PMC9589158.	Epidemiological characteristics of traumatic spinal cord injuries in a multicenter retrospective study in northwest China, 2017-2020 - PubMed	2022	Cohort Study	Non-Specific Sport	Spine Injury	"Therefore, attention should be paid to primary prevention. Understanding injury risk factors, incidence, and demographic characteristics can better guide the promotion of preventive measures and the allocation of medical resources"
Code							Mitigating injury risk
Code
Rationale
	Johnson JL, Capin JJ, Arundale AJH, Zarzycki R, Smith AH, Snyder-Mackler L. A Secondary Injury Prevention Program May Decrease Contralateral Anterior Cruciate Ligament Injuries in Female Athletes: 2-Year Injury Rates in the ACL-SPORTS Randomized Controlled Trial. J Orthop Sports Phys Ther. 2020 Sep;50(9):523-530. doi: 10.2519/jospt.2020.9407. Epub 2020 Aug 1. PMID: 32741328; PMCID: PMC7484246.	A Secondary Injury Prevention Program May Decrease Contralateral Anterior Cruciate Ligament Injuries in Female Athletes: 2-Year Injury Rates in the ACL-SPORTS Randomized Controlled Trial - PubMed	2020	Clinical Trial	Non-Specific Sport	Anterior Cruciate Ligament Rupture		"there is a need for targeted secondary ACL injury prevention... The most effective postoperative training programs for returning to preinjury level of function and reducing the risk of reinjury …"
Code								Restoring function (rehabilitation)
Code								Preventing recurrence
Rationale								We decided that "returning to preinjury level of function" is contextually synonym with restoring function
	Chu CR. Concepts Important to Secondary Prevention of Posttraumatic Osteoarthritis. J Athl Train. 2019 Sep;54(9):987-988. doi: 10.4085/1062-6050-54.082. Epub 2019 Aug 22. PMID: 31437015; PMCID: PMC6795100.	Concepts Important to Secondary Prevention of Posttraumatic Osteoarthritis - PubMed	2019	Commentary	Non-Specific Sport	Posttraumatic Osteoarthritis		Insinuation: is titled "Concepts Important to Secondary Prevention of Posttraumatic Osteoarthritis", and concludes: "When primary prevention has failed and ACL injury has occurred, the optimal treatment strategies for enhancing timely recovery and maintaining joint health remain ill defined. ... Linking measurable joint changes to the risks of reinjury, reduced work and sport participation, and l…
Code								Restoring function (rehabilitation)
Code								Preventing sequelae
Code								Preventing recurrence
Rationale								We decided that "enhancing timely recovery" is contextually synonym with restoring function, and "maintaining joint health" with preventing sequelae
	Dingenen B, Janssens L, Luyckx T, Claes S, Bellemans J, Staes FF. Postural stability during the transition from double-leg stance to single-leg stance in anterior cruciate ligament injured subjects. Clin Biomech (Bristol). 2015 Mar;30(3):283-9. doi: 10.1016/j.clinbiomech.2015.01.002. Epub 2015 Jan 17. Erratum in: Clin Biomech (Bristol, Avon). 2015 Aug;30(7):765-7. PMID: 25616933.	Postural stability during the transition from double-leg stance to single-leg stance in anterior cruciate ligament injured subjects - PubMed	2015	Case-Control Study	Non-Specific Sport	Anterior Cruciate Ligament Rupture		"These postural stability deficits may leave the lower extremity more vulnerable to ACL re-injury and/or other long-term problems after ACLR. ... The lack of bilateral differences in the ACLR group may imply that secondary prevention strategies should not only focus on the ACLR leg, but also on the non-ACLR leg."
Code								Preventing sequelae
Code								Preventing recurrence
Rationale								We decided that postural deficits and other long-term problems are both contextually synonyms with sequelae
	Di Paolo S, Nijmeijer E, Bragonzoni L, Dingshoff E, Gokeler A, Benjaminse A. Comparing lab and field agility kinematics in young talented female football players: Implications for ACL injury prevention. Eur J Sport Sci. 2023 May;23(5):859-868. doi: 10.1080/17461391.2022.2064771. Epub 2022 May 3. PMID: 35400311.	Comparing lab and field agility kinematics in young talented female football players: Implications for ACL injury prevention - PubMed	2023	Cross-sectional Study	Football	Anterior Cruciate Ligament Rupture	"The present study is the first to investigate lower-limb kinematics of young female football players. ... The kinematical differences reported in the current study have implications for primary ACL prevention strategies"
Code							Mitigating injury risk
Code
Rationale							Due to lower-limb kinematics being a likely risk factor for injury, we decided that investigating lower-limb kinematics is contextually synonym with risk factor adressing
	Arundale AJH, Capin JJ, Zarzycki R, Smith AH, Snyder-Mackler L. TWO YEAR ACL REINJURY RATE OF 2.5%: OUTCOMES REPORT OF THE MEN IN A SECONDARY ACL INJURY PREVENTION PROGRAM (ACL-SPORTS). Int J Sports Phys Ther. 2018 Jun;13(3):422-431. PMID: 30038828; PMCID: PMC6044585.	TWO YEAR ACL REINJURY RATE OF 2.5%: OUTCOMES REPORT OF THE MEN IN A SECONDARY ACL INJURY PREVENTION PROGRAM (ACL-SPORTS) - PubMed	2018	Clinical Trial	Non-Specific Sport	Anterior Cruciate Ligament Rupture	"ACL injury prevention programs shown to be effective in improving landing biomechanics in young female athletes and reducing primary ACL injuries"	" Such low return to sport and high second ACL injury rates support a need for targeted secondary ACL injury prevention and return to sport programs"
Code							Mitigating injury risk	Restoring function (rehabilitation)
Code								Preventing recurrence
Rationale							Due to landing biomechanics being a likely risk factor for injury, we decided that improving landing biomechanics is contextually synonym with risk factor adressing	We decided that "return to sport" is contextually synonym with restoring function
	Chandran A, Boltz A, Robison HJ, Nedimyer AK, Morris SN, Collins CL, Wikstrom EA. The Epidemiology Of Lateral Ligament Complex Tears In NCAA Sports: 2014/15-2018/19: 600. Medicine & Science in Sports & Exercise 53(8S):p 201, August 2021. | DOI: 10.1249/01.mss.0000761400.77222.a9	Epidemiology of Lateral Ligament Complex Tears of the Ankle in National Collegiate Athletic Association (NCAA) Sports: 2014-15 Through 2018-19 | Request PDF	2023	Cross-sectional Study	Non-Specific Sport	Ankle Sprain		"Given the observed rates, secondary and tertiary prevention efforts aimed at restoring maximum functional capacity may be important targets even at the expense of greater time loss."	"Given the observed rates, secondary and tertiary prevention efforts aimed at restoring maximum functional capacity may be important targets even at the expense of greater time loss."
Code								Restoring function (rehabilitation)	Restoring function (rehabilitation)
Code
Rationale
	Driban JB, Harkey MS, Salzler MJ. It's Time to Abandon the Label Posttraumatic Osteoarthritis. J Athl Train. 2022 Apr 1;57(4):309-311. doi: 10.4085/1062-6050-1015.21. PMID: 35439316; PMCID: PMC9020601.	It's Time to Abandon the Label Posttraumatic Osteoarthritis - PubMed	2022	Editorial	Non-Specific Sport	Posttraumatic Osteoarthritis		"Terminology may be especially relevant if secondary prevention strategies need to be tailored to unique subsets of patients who are commonly labeled as having PTOA. For instance, it would be inappropriate to suggest that an intervention prevents PTOA if it only works for patients with meniscal tears and not patients with intra articular fractures."
Code								Preventing sequelae
Code
Rationale								We decided that posttraumatic osteoarthritis after knee injury is contextually synonyms with sequelae
	West, S.W., Pankow, M.P., Gibson, E.S. et al. Injuries in Canadian high school boys’ collision sports: insights across football, ice hockey, lacrosse, and rugby. Sport Sci Health 19, 1129–1137 (2023). https://doi.org/10.1007/s11332-022-00999-w	(PDF) Injuries in Canadian high school boys’ collision sports: insights across football, ice hockey, lacrosse, and rugby	2022	Review	Non-Specific Sport	Non-specific Injuries	" Previously, primary prevention strategies including … have been used effectively to lower the risk of concussions and musculoskeletal injuries"
Code							Mitigating injury risk
Code
Rationale
	Callender, S.S. (2021). Anterior Cruciate Ligament Injury. In: Coleman, N. (eds) Common Pediatric Knee Injuries. Springer, Cham. Page 100. https://doi.org/10.1007/978-3-030-55870-3_12	Anterior Cruciate Ligament Injury | SpringerLink	2021	Book Chapter	Non-Specific Sport	Anterior Cruciate Ligament Rupture	"Primary prevention of the frst ACL tear is optimal, as those who have had an ACL tear are at a much higher risk of a repeat injury."	"For those with a prior ACL tear, secondary prevention and rehabilitation activities should be pursued. While some risk factors (ex. gender) cannot be changed, lower extremity neuromuscular function and balance can be improved to decrease the risk of a tear."
Code							Preventing the index injury	Mitigating injury risk
Code							Mitigating injury risk	Restoring function (rehabilitation)
Code								Preventing recurrence
Rationale								We decided that "improving lower extremity neuromuscular function and balance to decrease the risk" is both addressing risk factors and restoring function. We also decided that "a tear" in the context of priorly ACL-injured athletes is synonyms with recurrence
	Heering T, Lander N, Barnett LM, Duncan MJ. What is needed to reduce the risk of anterior cruciate ligament injuries in children? - Hearing from experts. Phys Ther Sport. 2023 May;61:37-44. doi: 10.1016/j.ptsp.2023.02.007. Epub 2023 Feb 24. PMID: 36863189.	What is needed to reduce the risk of anterior cruciate ligament injuries in children? - Hearing from experts - PubMed	2023	Qualitative Study	Non-Specific Sport	Anterior Cruciate Ligament Rupture	Insinuation: includes "Primary Prevention" in keywords, and concludes in the abstract: "Research is urgently warranted on the actual injury mechanism, reasons for ACL injuries in children, and potential risk factors to update risk assessment and reduction strategies."	"… the ACL-SPORTS program may be a beneficial secondary prevention program for men who wish to return-to-sport after ACLR. … especially given the implications of quadriceps asymmetry on reinjury risk."
Code							Mitigating injury risk	Preventing recurrence
Code
Rationale
	Nyland, J., Kaya, D., Wessel, R.P. (2015). Injury Prevention in Different Sports. In: Doral, M.N., Karlsson, J. (eds) Sports Injuries. Springer, Berlin, Heidelberg. P3155. https://doi.org/10.1007/978-3-642-36569-0_247	Injury Prevention in Different Sports | SpringerLink	2023	Book Chapter	Non-Specific Sport	Non-specific Injuries	"Primary prevention refers to health promotion and injury prevention among athletes who have never experienced a serious injury"	"Secondary prevention refers to early diagnosis of an injury, its initial treatment, and the steps taken to control or otherwise reduce the risks of re-injury after treatment has ended."	"Tertiary prevention refers to focused condition and rehabilitation to correct, control, or otherwise manage an existing disability to enable continued activity of daily living and sport performance function at a high level."
Code							Preventing the index injury	Preventing index injury worsening (early treatment)	Restoring function (rehabilitation)
Code								Preventing recurrence
Code								Mitigating injury risk
Rationale
	de Vos RJ, van der Vlist AC, Zwerver J, Meuffels DE, Smithuis F, van Ingen R, van der Giesen F, Visser E, Balemans A, Pols M, Veen N, den Ouden M, Weir A. Dutch multidisciplinary guideline on Achilles tendinopathy. Br J Sports Med. 2021 Oct;55(20):1125-1134. doi: 10.1136/bjsports-2020-103867. Epub 2021 Jun 29. PMID: 34187784; PMCID: PMC8479731.	Dutch multidisciplinary guideline on Achilles tendinopathy - PubMed	2021	Consensus Statement	Non-Specific Sport	Achilles Tendinopathy	"Primary prevention aims to prevent an initial disease episode…"
Code							Preventing the index injury
Code
Rationale
	Rigg, Joshua & Perera, Nirmala & Toohey, Liam & Cooke, Jennifer & Hughes, David. (2023). Anterior cruciate ligament injury occurrence, return to sport and subsequent injury in the Australian High Performance Sports System: A 5-year retrospective analysis. Physical Therapy in Sport. 64. 10.1016/j.ptsp.2023.10.001.	Anterior cruciate ligament injury occurrence, return to sport and subsequent injury in the Australian High Performance Sports System: A 5-year retrospective analysis - PubMed	2023	Cohort Study	Non-Specific Sport	Anterior Cruciate Ligament Rupture			"… tertiary prevention strategies that mitigate against subsequent ACL injuries…"
Code									Preventing sequelae
Code
Rationale
	Saki F, Shafiee H, Tahayori B, Ramezani F. The effects of core stabilization exercises on the neuromuscular function of athletes with ACL reconstruction. Sci Rep. 2023 Feb 7;13(1):2202. doi: 10.1038/s41598-023-29126-6. PMID: 36750662; PMCID: PMC9905573.	The effects of core stabilization exercises on the neuromuscular function of athletes with ACL reconstruction - PubMed	2023	Clinical Trial	Non-Specific Sport	Anterior Cruciate Ligament Rupture			"Having a simple tertiary prevention program during the athlete’s return to sport may reduce the risk of re-injury in athlete."
Code									Mitigating injury risk
Code									Preventing recurrence
Rationale
	Russell Esposito E, Farrokhi S, Shuman BR, Sessoms PH, Szymanek E, Hoppes CW, Bechard L, King D, Fraser JJ. Uneven Treadmill Training for Rehabilitation of Lateral Ankle Sprains and Chronic Ankle Instability: Protocol for a Pragmatic Randomized Controlled Trial. JMIR Res Protoc. 2022 Jun 22;11(6):e38442. doi: 10.2196/38442. PMID: 35731551; PMCID: PMC9260521.	Uneven Treadmill Training for Rehabilitation of Lateral Ankle Sprains and Chronic Ankle Instability: Protocol for a Pragmatic Randomized Controlled Trial - PubMed	2022	Clinical Trial	Non-Specific Sport	Ankle Sprain		"… secondary prevention of subsequent injury..."
Code								Preventing sequelae
Code
Rationale								We decided that "subsequent injury" is contextually synonym with sequelae
	SAAD M, ZAGHLOUL E, ALIN L, LIVIU M. EFFECT OF SPORTS CHIROPRACTIC ON THE PRIMARY PREVENTION OF LOW BACK PAIN FOR TRACK AND FIELD PLAYERS. Science, Movement and Health, Vol. XX, ISSUE 2, June 2020, 20 (2): 149 - 152.	cabidigitallibrary.org/doi/full/10.5555/20203297891	2020	Clinical Trial	Track And Field	Low Back Pain	Insinuation: is titled "EFFECT OF SPORTS CHIROPRACTIC ON THE PRIMARY PREVENTION OF LOW BACK PAIN FOR TRACK AND FIELD PLAYERS.", and is a study on addressing risk factors for injury
Code							Mitigating injury risk
Code
Rationale
	Goebel D, Drollinger F, Drollinger A. Lumbar Spine Injuries: Primary Prevention in Amateur and Professional Golf Players. Sports Med Int Open. 2018 Nov 16;2(6):E179-E184. doi: 10.1055/a-0748-5443. PMID: 30539136; PMCID: PMC6277238.	Lumbar Spine Injuries: Primary Prevention in Amateur and Professional Golf Players - PubMed	2018	Cross-sectional Study	Golf	Low Back Pain	Insinuation: is titled "Lumbar Spine Injuries: Primary Prevention in Amateur and Professional Golf Players", and is a study on addressing risk factors for injury
Code							Mitigating injury risk
Code
Rationale
	Welling W, Benjaminse A, Gokeler A, Otten B. RETENTION OF MOVEMENT TECHNIQUE: IMPLICATIONS FOR PRIMARY PREVENTION OF ACL INJURIES. Int J Sports Phys Ther. 2017 Nov;12(6):908-920. PMID: 29158953; PMCID: PMC5675367.	RETENTION OF MOVEMENT TECHNIQUE: IMPLICATIONS FOR PRIMARY PREVENTION OF ACL INJURIES - PubMed	2017	Clinical Trial	Non-Specific Sport	Anterior Cruciate Ligament Rupture	Insinuation: is titled "RETENTION OF MOVEMENT TECHNIQUE: IMPLICATIONS FOR PRIMARY PREVENTION OF ACL INJURIES", and is a study on addressing risk factors for injury
Code							Mitigating injury risk
Code
Rationale
	West SW, Shill IJ, Bailey S, Syrydiuk RA, Hayden KA, Palmer D, Black AM, Hagel BE, Stokes KA, Emery CA. Injury Rates, Mechanisms, Risk Factors and Prevention Strategies in Youth Rugby Union: What's All the Ruck-Us About? A Systematic Review and Meta-analysis. Sports Med. 2023 Jul;53(7):1375-1393. doi: 10.1007/s40279-023-01826-z. Epub 2023 May 16. PMID: 37191819; PMCID: PMC10290028.	Injury Rates, Mechanisms, Risk Factors and Prevention Strategies in Youth Rugby Union: What's All the Ruck-Us About? A Systematic Review and Meta-analysis - PubMed	2023	Review	Rugby	Non-specific Injuries	"Of the four main primary prevention strategies outlined above, only that of training and education demonstrated consistent and signifcant reductions in injury risk"	"Finally, increased education and awareness of all stakeholders may help in recognising and managing injury and concussion as early as possible to also address secondary and tertiary prevention of injury."	"Finally, increased education and awareness of all stakeholders may help in recognising and managing injury and concussion as early as possible to also address secondary and tertiary prevention of injury."
Code							Mitigating injury risk	Preventing index injury worsening (early treatment)	Preventing index injury worsening (early treatment)
Code
Rationale
	ALEXANDRA M, DORIAN B, ELENA-DOINA M. EXCESS IN SPORT AND ITS CONSEQUENCES – TRAUMAS KNEE INJURIES. Science, Movement and Health, Vol. XIII, ISSUE 2 supplement, September 2013, 13 (2), 649-655	Excess in sport and its consequences - traumas knee injuries. | Semantic Scholar	2013	Cohort Study	Non-Specific Sport	Non-specific Injuries	"high trauma incidence among the studied competitive sportsmen is caused by factors that can be controlled at least partially through primary prevention methods."
Code							Mitigating injury risk
Code
Rationale
	Fortington, L.V., Hart, N.H. (2021). Models for Understanding and Preventing Fractures in Sport. In: Robertson, G.A.J., Maffulli, N. (eds) Fractures in Sport. Springer, Cham, P75. https://doi.org/10.1007/978-3-030-72036-0_5.	Models for Understanding and Preventing Fractures in Sport | SpringerLink	2021	Book Chapter	Non-Specific Sport	Fracture	" Primary prevention—preventing new injuries."	"Secondary prevention—reducing severity and avoiding subsequent injury."	"Tertiary prevention—reducing the consequences of injuries."
Code							Preventing the index injury	Preventing index injury worsening (early treatment)	Preventing sequelae
Code								Preventing sequelae
Rationale								We decided that "subsequent injury" is contextually synonym with sequelae	We decided that "consequences of injuries" is contextually synonyms with sequelae
	Whittaker JL, Booysen N, de la Motte S, Dennett L, Lewis CL, Wilson D, McKay C, Warner M, Padua D, Emery CA, Stokes M. Predicting sport and occupational lower extremity injury risk through movement quality screening: a systematic review. Br J Sports Med. 2017 Apr;51(7):580-585. doi: 10.1136/bjsports-2016-096760. Epub 2016 Dec 1. PMID: 27935483; PMCID: PMC5568888.	Predicting sport and occupational lower extremity injury risk through movement quality screening: a systematic review - PubMed	2017	Review	Non-Specific Sport	Lower Limb Injury	"… strategies aimed at reducing MSK injuries in susceptible populations (primary prevention)"	"strategies aimed at slowing down or halting the onset of the chronic MSK disorder after a MSK injury has occurred (secondary prevention)"
Code							Mitigating injury risk	Preventing index injury worsening (early treatment)
Code
Rationale							We decided that "susceptible populations" is a population at risk, i.e. synonym with addressing risk factors	We decided that "slowing down or halting the onset" of injury is contextually synonyms with preventing its worsening
	Thorborg K. Current Clinical Concepts: Exercise and Load Management of Adductor Strains, Adductor Ruptures, and Long-Standing Adductor-Related Groin Pain. J Athl Train. 2023 Jul 1;58(7-8):589-601. doi: 10.4085/1062-6050-0496.21. PMID: 35834724; PMCID: PMC10569248.	Current Clinical Concepts: Exercise and Load Management of Adductor Strains, Adductor Ruptures, and Long-Standing Adductor-Related Groin Pain - PubMed	2023	Review	Non-Specific Sport	Groin Strain	"Primary prevention is aimed at preventing or reducing the injury burden..."	"… whereas secondary prevention is aimed at reducing the effect of injury that has already occurred by detecting and treating it as soon as possible to prevent further progression."	"Tertiary prevention is aimed at reducing the effect of an ongoing injury through treatment and long-term management."
Code							Preventing the index injury	Preventing index injury worsening (early treatment)	Preventing sequelae
Code
Rationale							While "injury burden" could mean all injuries, we decided that due to the article's phrasing of the secondary prevention that primary prevention is only aiming at the injuries that has not already occured, i.e. the first time injuries		We decided that "the effect of an ongoing injury" is contextually synonym with sequelae
	Arundale AJH. Keeping athletes on the field: preventing primary and secondary ACL injuries. Br J Sports Med. 2018 May;52(9):618-619. doi: 10.1136/bjsports-2017-098214. Epub 2018 Apr 4. PMID: 29618458; PMCID: PMC6112857.	Keeping athletes on the field: preventing primary and secondary ACL injuries - PubMed	2018	Clinical Trial	Football	Anterior Cruciate Ligament Rupture		"… the effects of a secondary injury prevention program on function, return-to-sport, and second ACL injury incidence in athletes after ACLR"
Code								Restoring function (rehabilitation)
Code								Preventing recurrence
Rationale
	Quarrie K, Gianotti S, Murphy I, Harold P, Salmon D, Harawira J. RugbySmart: Challenges and Lessons from the Implementation of a Nationwide Sports Injury Prevention Partnership Programme. Sports Med. 2020 Feb;50(2):227-230. doi: 10.1007/s40279-019-01177-8. PMID: 31506902.	RugbySmart: Challenges and Lessons from the Implementation of a Nationwide Sports Injury Prevention Partnership Programme - PubMed	2020	Commentary	Rugby	Non-specific Injuries	"RugbySmart has focussed on primary and secondary prevention—preventing injuries from occurring, and minimising the severity of those injuries that do occur"	"RugbySmart has focussed on primary and secondary prevention—preventing injuries from occurring, and minimising the severity of those injuries that do occur"
Code							Preventing the index injury	Preventing index injury worsening (early treatment)
Code
Rationale							Due to the phrasing, we decided that primary prevention entails the first part ("preventing injuries from occuring"), and secondary prevention the last part (minimising the severity")	Due to the phrasing, we decided that primary prevention entails the first part ("preventing injuries from occuring"), and secondary prevention the last part (minimising the severity")
	Yoma M. Impact of swim training loads on shoulder musculoskeletal physical qualities (PhD Academy Award). Br J Sports Med. 2023 Apr;57(7):435-436. doi: 10.1136/bjsports-2021-105057. Epub 2022 Nov 23. PMID: 36418152.	Impact of swim training loads on shoulder musculoskeletal physical qualities (PhD Academy Award) - PubMed	2023	Cohort Study	Swimming	Shoulder Injury		"Monitoring and subsequent load management (ie, secondary prevention)"
Code								Mitigating injury risk
Code
Rationale								Due to training load being a likely risk factor for injury, we decided that training load management is contextually synonym with risk factor adressing
	Shrier I, Impellizzeri FM, Stovitz SD. Prevention versus risk reduction or mitigation: Why create unnecessary battles? J Sci Med Sport. 2023 Jul;26(7):372-374. doi: 10.1016/j.jsams.2023.06.005. Epub 2023 Jun 9. PMID: 37391285.	Prevention versus risk reduction or mitigation: Why create unnecessary battles? - PubMed	2023	Editorial	Non-Specific Sport	Non-specific Injuries	"… primary prevention (“…reduce the incidence of disease by personal and communal efforts…”) ..."	"… secondary prevention (“…reduce the prevalence of disease by shortening its duration.”) ..."	"… tertiary prevention (“… softening the impact of long-term disease and disability by eliminating or reducing impairment, disability, and handicap; minimizing suffering; and maximizing potential years or useful life….”)."
Code							Preventing the index injury	Preventing index injury worsening (early treatment)	Preventing sequelae
Code
Rationale								We decided that "shortening its duration" is contextually synonyms with preventing its worsening
	Hui W. IMPACTS OF RESISTANCE TRAINING ON PHYSICAL FITNESS AND INJURY PREVENTION IN CHILDREN AND ADOLESCENTS. Rev Bras Med Esporte [Internet]. 2023;29:e2022_0165. Available from: https://doi.org/10.1590/1517-8692202329012022_0165	SciELO - Brazil - IMPACTS OF RESISTANCE TRAINING ON PHYSICAL FITNESS AND INJURY PREVENTION IN CHILDREN AND ADOLESCENTS IMPACTS OF RESISTANCE TRAINING ON PHYSICAL FITNESS AND INJURY PREVENTION IN CHILDREN AND ADOLESCENTS	2023	Clinical Trial	Non-Specific Sport	Non-specific Injuries	Insinuation: contains the keywords "Primary prevention" and is a study on improving fitness to prevent injuries
Code							Mitigating injury risk
Code
Rationale							Due to fitness being a likely risk factor for injury, we decided that improving fitness is contextually synonym with risk factor adressing
	Bleakley CM, Wagemans J, Schurz AP, Smoliga JM. How robust are clinical trials in primary and secondary ankle sprain prevention? Phys Ther Sport. 2023 Nov;64:85-90. doi: 10.1016/j.ptsp.2023.08.005. Epub 2023 Aug 26. PMID: 37801794.	How robust are clinical trials in primary and secondary ankle sprain prevention? - PubMed	2023	Review	Non-Specific Sport	Ankle Sprain	" These strategies may be employed for primary prevention in a healthy population…"	"… reduce the risk of recurrent LAS (secondary prevention)."
Code							Preventing the index injury	Preventing recurrence
Code
Rationale							We decided that "a healthy population" is injury-free, meaning preventing the first-time injuries
	Nakamura K, Uchida M, Sato T. Basic research on the primary prevention of boxing-related sports injuries with the development of a quantitative motion analysis software. J Phys Ther Sci. 2021 Jun;33(6):495-498. doi: 10.1589/jpts.33.495. Epub 2021 Jun 18. PMID: 34177114; PMCID: PMC8219606.	Basic research on the primary prevention of boxing-related sports injuries with the development of a quantitative motion analysis software - PubMed	2021	Clinical Trial	Boxing	Non-specific Injuries	Insinuation: is titled: "Basic research on the primary prevention of boxing-related sports injuries with the development of a quantitative motion analysis software", and is a study on reducing the number of hits during a boxing match to reduce injuries
Code							Mitigating injury risk
Code
Rationale							Due to getting hit in the face being a likely risk factor for injury, we decided that reducing the number of hits in the face is contextually synonym with risk factor adressing
	Hassmannová, Kristina & Pavlů, D. & Nováková, Tereza. (2019). Most common injuries of the musculoskeletal system among children of elementary school age who engage in gymnastic sports (aerobics, artistic or rhythmic gymnastics) at an elite level. AUC KINANTHROPOLOGICA. 55. 10-20. 10.14712/23366052.2019.2.	(PDF) Most common injuries of the musculoskeletal system among children of elementary school age who engage in gymnastic sports (aerobics, artistic or rhythmic gymnastics) at an elite level	2019	Cross-sectional Study	Gymnastics	Non-specific Injuries	"... primary physiotherapeutic prevention where the child attended physiotherapeutic sessions periodically even though they had no acute problem…"	"… secondary physiotherapeutic prevention where the child attended physiotherapeutic sessions periodically be cause of an existing or past problem ..."
Code							Preventing the index injury	Restoring function (rehabilitation)
Code
Rationale
	DeLang MD, Garrison JC, Thorborg K. Screening to Detect Hip and Groin Problems in Elite Adolescent Football (Soccer) Players - Friend or Foe? Int J Sports Phys Ther. 2021 Apr 2;16(2):591-593. doi: 10.26603/001c.21525. PMID: 33842054; PMCID: PMC8016431.	Screening to Detect Hip and Groin Problems in Elite Adolescent Football (Soccer) Players - Friend or Foe? - PubMed	2021	Commentary	Football	Groin Strain	"Sports medicine staffs working in teams settings should emphasize injury risk reduction. Primary prevention strategies such as FIFA 11+, Nordic hamstring exercise, and Copenhagen adductor exercise programs are successful for hip and groin pain"	"Secondary prevention has been suggested using monitoring systems in Australia and Scandinavia. This approach to early detection can combat troublesome hip and groin pain in athlete … to collect information, detect problems, and intervene appropriately with secondary prevention and treatment"
Code							Mitigating injury risk	Preventing index injury worsening (early treatment)
Code
Rationale
	West, Stephen & Gibson, Eric & Pankow, M. & Black, Amanda & Emery, Carolyn. (2021). 451 Who? What? Where? Why? Describing the patterns of injury in high school male collision sports. British Journal of Sports Medicine. 55. A172.1-A172. 10.1136/bjsports-2021-IOC.413.	(PDF) 451 Who? What? Where? Why? Describing the patterns of injury in high school male collision sports	2021	Cohort Study	Non-Specific Sport	Non-specific Injuries	"… primary prevention strategies such as contact training and rule changes to address the risk of injury in youth collision sport."
Code							Mitigating injury risk
Code
Rationale
	Askling CM, Tengvar M, Thorstensson A. Acute hamstring injuries in Swedish elite football: a prospective randomised controlled clinical trial comparing two rehabilitation protocols. Br J Sports Med. 2013 Oct;47(15):953-9. doi: 10.1136/bjsports-2013-092165. Epub 2013 Mar 27. PMID: 23536466.	Acute hamstring injuries in Swedish elite football: a prospective randomised controlled clinical trial comparing two rehabilitation protocols - PubMed	2013	Clinical Trial	Football	Hamstring Strain		"reduce the commonly high rate of recurrence of hamstring injury (secondary prevention)."
Code								Preventing recurrence
Code
Rationale
	Kiseljak D, Medved V. The Effects of Kinesio Taping® on Muscle Interplay within the Lumbo-Pelvic-Hip Complex: A Randomized Placebo-Controlled Trial. Sports (Basel). 2023 Mar 17;11(3):70. doi: 10.3390/sports11030070. PMID: 36976956; PMCID: PMC10051875.	The Effects of Kinesio Taping® on Muscle Interplay within the Lumbo-Pelvic-Hip Complex: A Randomized Placebo-Controlled Trial - PubMed	2023	Clinical Trial	Non-Specific Sport	Low Back Pain	". Practical implications can be found in the context of primary prevention through the reduction of motor activation deficits. ... in athletes whose contralateral trunk extensors are activated before the hamstring muscles when performing prone hip extension test, there is an eight times higher probability of injury."
Code							Mitigating injury risk
Code
Rationale
	Kemler E, Cornelissen MH, Gouttebarge V. The effectiveness of an online intervention in stimulating injury-preventive behaviour in adult novice runners: Results of a randomised controlled trial. S Afr J Sports Med. 2021 Sep 20;33(1):v33i1a11297. doi: 10.17159/2078-516X/2021/v33i1a11297. PMID: 36816902; PMCID: PMC9924545.	The effectiveness of an online intervention in stimulating injury-preventive behaviour in adult novice runners: Results of a randomised controlled trial - PubMed	2021	Clinical Trial	Running	Non-specific Injuries	Insinuation: contains the keywords "Primary prevention", and the study attempts to change warm-up behavior among runners, but without directly testing the number of injuries
Code							Mitigating injury risk
Code
Rationale							Due to inadequate warm-up being a likely risk factor for injury, we decided that improving warm-up behavior is contextually synonym with risk factor adressing
	Osteoarthritis Action Alliance, Secondary Prevention Task Group; Driban JB, Vincent HK, Trojian TH, Ambrose KR, Baez S, Beresic N, Berkoff DJ, Callahan LF, Cohen B, Franek M, Golightly YM, Harkey M, Kuenze CM, Minnig MC, Mobasheri A, Naylor A, Newman CB, Padua DA, Pietrosimone B, Pinto D, Root H, Salzler M, Schmitt L, Snyder-Mackler L, Taylor JB, Thoma LM, Vincent KR, Wellsandt E, Williams M. Evi…	Evidence Review for Preventing Osteoarthritis After an Anterior Cruciate Ligament Injury: An Osteoarthritis Action Alliance Consensus Statement - PubMed	2023	Consensus Statement	Non-Specific Sport	Posttraumatic Osteoarthritis	"Primary preventive training programs that optimize prophylactic benefits are multicomponent exercise programs incorporating agility, balance, flexibility, plyometrics, and strength exercises. Which of the exercise subtypes is most influential in reducing injury risk and rate is unknown ..."	"… secondary prevention strategies to prevent reinjury and OA."
Code						Anterior Cruciate Ligament Rupture	Mitigating injury risk	Preventing recurrence
Code								Preventing sequelae
Rationale							Due to fitness being a likely risk factor for injury, we decided that improving fitness behavior is contextually synonym with risk factor adressing
	Osborne MD, Rizzo TD Jr. Prevention and treatment of ankle sprain in athletes. Sports Med. 2003;33(15):1145-50. doi: 10.2165/00007256-200333150-00005. PMID: 14719982.	Prevention and treatment of ankle sprain in athletes - PubMed	2003	Review	Non-Specific Sport	Ankle Sprain	Insinuation: the context of following quote indicates that primary prevention prevents the first injury: "Ankle braces are an effective means for reducing recurrent ankle sprains, although their role in primary prevention is less evident."
Code							Preventing the index injury
Code
Rationale
	Tassignon B, Verschueren J, Wachter JD, et al377 Test-retest, intra- and inter-rater reliability of the reactive balance test: a neurocognitive functional test to evaluate adaptability within injury risk profilingBritish Journal of Sports Medicine 2021;55:A143.	Test-retest, intra- and inter-rater reliability of the reactive balance test in healthy recreational athletes - PubMed	2020	Reliability Study	Non-Specific Sport	Non-specific Injuries	Insinuation: states that the study setting is "Primary prevention in clinical setting", and is a reliability study of a balance test used to assess injury risk
Code							Mitigating injury risk
Code
Rationale
	Malliaropoulos NG, Callan M, Johnson J. Comprehensive training programme for judo players nine plus 9+: possible lower limb primary injury prevention. Muscles Ligaments Tendons J. 2014 Jul 14;4(2):262-8. PMID: 25332945; PMCID: PMC4187607.	Comprehensive training programme for judo players nine plus 9+: possible lower limb primary injury prevention - PubMed	2014	Commentary	Judo	Non-specific Injuries	Insinuation: is titled "Comprehensive training programme for judo players nine plus 9+: possible lower limb primary injury prevention", and is a description of a warm-up program aimed to prevent injuries. The following quote indicates that the warm-up program reduces injury risk: "Programmes similar to the 11+ have been developed to satisfy sport specific mechanical demands and shown to be effect…
Code							Mitigating injury risk
Code
Rationale
	Nett B, Brosky JA Jr, Velarde L, Pariser DP, Boyce DA. Selected Musculoskeletal and Performance Characteristics of Members of a Women's Professional Football Team: Application of a Pre-participation Examination. N Am J Sports Phys Ther. 2010 Feb;5(1):1-15. PMID: 21509153; PMCID: PMC2953349.	Selected Musculoskeletal and Performance Characteristics of Members of a Women's Professional Football Team: Application of a Pre-participation Examination - PubMed	2010	Cohort Study	Football	Non-specific Injuries	"... the PPE fall within the scope of physical therapist practice, and are often categorized as a form of primary prevention" and "The musculoskeletal assessments are often the most emphasized part of the PPE. Physical therapists are trained to screen for musculoskeletal deficiencies … that could be considered as potential risk factors for injury during athletic competition."
Code							Mitigating injury risk
Code
Rationale
	Cofré-Fernández V, Burgos-Estrada N, Meneses-Hermosilla V, Ramirez-Campillo R, Keogh JW, Gajardo-Burgos R. Effects of a specific injury prevention neuromuscular training program for young female dancers. A randomized-controlled trial. Res Sports Med. 2023 Mar-Apr;31(2):90-100. doi: 10.1080/15438627.2021.1943388. Epub 2021 Jun 29. PMID: 34182833.	Effects of a specific injury prevention neuromuscular training program for young female dancers. A randomized-controlled trial - PubMed	2023	Clinical Trial	Dancing	Lower Limb Injury	Insinuation: contains the keywords "Primary prevention", and the following quote: "the aim of this study was to assess the effects of a specific IPP on balance and lower-limb asymmetry (as markers of injury risk) in female dancers."
Code							Mitigating injury risk
Code
Rationale
	Koga H, Engebretsen L, Fu FH, Muneta T. Revision anterior cruciate ligament surgery: state of the art, Journal of ISAKOS, Vol 2, Issue 1, 2017, P36-46, ISSN 2059-7754, https://doi.org/10.1136/jisakos-2016-000071.	Revision anterior cruciate ligament surgery: state of the art - Journal of ISAKOS	2017	Commentary	Non-Specific Sport	Anterior Cruciate Ligament Rupture	Insinuation: "Both primary ACL injury prevention and reinjury prevention, as well as individualised anatomic primary ACL reconstruction, are critical to reduce the incidence of revision ACL surgery."
Code							Preventing the index injury
Code
Rationale							Due to the phrasing, we decided that primary prevention prevents non-reinjuries, i.e. first-time injuries
	Firminger CR, Bruce OL, Wannop JW, Stefanyshyn DJ, Edwards WB. Effect of Shoe and Surface Stiffness on Lower Limb Tendon Strain in Jumping. Med Sci Sports Exerc. 2019 Sep;51(9):1895-1903. doi: 10.1249/MSS.0000000000002004. PMID: 30973480.	Effect of Shoe and Surface Stiffness on Lower Limb Tendon Strain in Jumping - PubMed	2019	Cross-sectional Study	Non-Specific Sport	Achilles Tendinopathy	"… mechanisms to reduce tendon strain may represent a primary prevention strategy to reduce the incidence of tendinopathy"
Code						Patellar Tendinopathy	Mitigating injury risk
Code
Rationale							Due to tendon strain being a likely risk factor for injury, we decided that reducing tendon strain is contextually synonym with risk factor adressing
	Shill I, Black AM, Sick S, et al. 289 Injury rates and mechanisms of injury in female high school rugby. British Journal of Sports Medicine 2021;55:A112.	289 Injury rates and mechanisms of injury in female high school rugby | Request PDF	2021	Cohort Study	Rugby	Non-specific Injuries	"Safe tackling interventions are an ideal primary prevention target to reduce the risk of injury within this population."
Code							Mitigating injury risk
Code
Rationale
	Rambaud A, Neri T, Morin J, et al. 196 Running pattern asymmetry evaluation after anterior cruciate ligament reconstruction could be a way to detect re-injuries. British Journal of Sports Medicine 2021;55:A77.	196 Running pattern asymmetry evaluation after anterior cruciate ligament reconstruction could be a way to detect re-injuries | Request PDF	2021	Cohort Study	Non-Specific Sport	Anterior Cruciate Ligament Rupture		"As greater running pattern asymmetry was reported in patients with ACL re-injury, this approach could be of interest for secondary prevention."
Code								Preventing sequelae
Code								Preventing recurrence
Rationale								We decided that "running pattern asymmetry" is contextually synonyms with sequelae. We also interpretated due to the phrasing that reinjuries are important, therefore a part of secondary prevention
	Clark NC, Campbell SD. Preseason weight-bearing ankle dorsiflexion in male professional football players with and without a history of severe ankle injury: A novel analysis in an English Premier League club. Phys Ther Sport. 2021 Nov;52:21-29. doi: 10.1016/j.ptsp.2021.07.006. Epub 2021 Jul 28. PMID: 34365086.	Preseason weight-bearing ankle dorsiflexion in male professional football players with and without a history of severe ankle injury: A novel analysis in an English Premier League club - PubMed	2021	Cross-sectional Study	Football	Ankle Sprain	"Primary injury prevention refers to preventing first-time injury ..."	"Secondary injury prevention refers to preventing repeat injury and mitigating long-term disability"
Code							Preventing the index injury	Preventing recurrence
Code								Preventing sequelae
Rationale								We decided that "long-term disability" is contextually synonyms with sequelae
	Chen Z, Li Y, Zhang Y, Zhang Z, Wang J, Deng X, Liu C, Chen N, Jiang C, Li W, Song B. Analysis of Visual Risk Factors of Anterior Cruciate Ligament Injury of Knee Joint. J Clin Med. 2022 Sep 23;11(19):5602. doi: 10.3390/jcm11195602. PMID: 36233483; PMCID: PMC9573435.	Analysis of Visual Risk Factors of Anterior Cruciate Ligament Injury of Knee Joint - PubMed	2022	Cross-sectional Study	Non-Specific Sport	Anterior Cruciate Ligament Rupture	"This study aimed to explore whether the defect of visual function is a risk factor of knee anterior cruciate ligament (ACL) sports injury and to provide a theoretical basis for the primary prevention of ACL sports injury. "
Code							Mitigating injury risk
Code
Rationale
	Ezzat AM, Brussoni M, Whittaker JL, Emery CA. A qualitative investigation of the attitudes and beliefs about physical activity and post-traumatic osteoarthritis in young adults 3-10 years after an intra-articular knee injury. Phys Ther Sport. 2018 Jul;32:98-108. doi: 10.1016/j.ptsp.2018.05.001. Epub 2018 May 4. PMID: 29778829.	A qualitative investigation of the attitudes and beliefs about physical activity and post-traumatic osteoarthritis in young adults 3-10 years after an intra-articular knee injury - PubMed	2018	Qualitative Study	Non-Specific Sport	Anterior Cruciate Ligament Rupture		"We hypothesize that there is a critical latency period 3-10 years after joint injury. This time span represents a period distinct from the original joint injury, where one would expect to find varying degrees of clinical and structural changes suggestive of early PTOA. This could be a unique window of opportunity for interventions for the secondary prevention of established PTOA."
Code								Preventing index injury worsening (early treatment)
Code								Preventing sequelae
Rationale
	Bennell, Kim & Brukner, Peter. (2005). Preventing and managing stress fractures in athletes. Physical Therapy in Sport. 6. 10.1016/j.ptsp.2005.07.002.	Preventing and managing stress fractures in athletes | Request PDF	2005	Commentary	Non-Specific Sport	Stress Fracture	Insinuation: a study on risk factors for stress fractures, with the following quote: "Risk factor assessment either as primary prevention or as part of secondary prevention in someone presenting with a stress fracture"	"Risk factor assessment either as primary prevention or as part of secondary prevention in someone presenting with a stress fracture"
Code							Mitigating injury risk	Mitigating injury risk
Code
Rationale
	Michaelidis M, Koumantakis GA. Effects of knee injury primary prevention programs on anterior cruciate ligament injury rates in female athletes in different sports: a systematic review. Phys Ther Sport. 2014 Aug;15(3):200-10. doi: 10.1016/j.ptsp.2013.12.002. Epub 2013 Dec 19. PMID: 24703497.	Effects of knee injury primary prevention programs on anterior cruciate ligament injury rates in female athletes in different sports: a systematic review - PubMed	2014	Review	Non-Specific Sport	Knee Injury	Insinuation: a study on a neuromuscular training program to prevent ACL injuries, with the following quote: "It has been shown that NM risk factors are modifiable through neuromuscular training, leading to improved sport performance also …, however the success of injury prevention programs incorporating aspects of NM training is variable"
Code							Mitigating injury risk
Code
Rationale
	Hoch MC, Hertel J, Gribble PA, Heebner NR, Hoch JM, Kosik KB, Long D, Sessoms PH, Silder A, Torp DM, Thompson KL, Fraser JJ. Effects of foot intensive rehabilitation (FIRE) on clinical outcomes for patients with chronic ankle instability: a randomized controlled trial protocol. BMC Sports Sci Med Rehabil. 2023 Apr 9;15(1):54. doi: 10.1186/s13102-023-00667-7. Erratum in: BMC Sports Sci Med Rehabil…	Effects of foot intensive rehabilitation (FIRE) on clinical outcomes for patients with chronic ankle instability: a randomized controlled trial protocol - PubMed	2023	Protocol	Non-Specific Sport	Ankle Sprain		Insinuation: contains the keywords "Secondary prevention" and the following quote: "The overall goal of this trial is to compare the efectiveness of a FIRE program versus a SOC program on near- and long-term functional outcomes in patients with CAI. We hypothesize the FIRE program will reduce the occurrence of future ankle sprains and ankle giving way episodes while creating clinically relevant i…
Code								Restoring function (rehabilitation)
Code								Preventing sequelae
Code								Preventing recurrence
Rationale								We decided that "sensorimotor function and self-reported disability" is contextually synonyms with sequelae. We also decided that "occurrence of future ankle sprains" after an ankle sprain is contextually synonyms with recurrence
	Kerr ZY, Gildner P, Parker SK, Kostogiannes V, Callahan CE, Nedimyer AK, Kossman MK, Chandran A, Register-Mihalik JK. Sport culture and communication among middle school athletes, parents, and staff: A qualitative study. PLoS One. 2023 Mar 15;18(3):e0282252. doi: 10.1371/journal.pone.0282252. PMID: 36920886; PMCID: PMC10016647.	Sport culture and communication among middle school athletes, parents, and staff: A qualitative study - PubMed	2023	Qualitative Study	Non-Specific Sport	Non-specific Injuries	"… primary, or preventing the adverse outcome before it occurs ..."	"… secondary, or aiming to identify and intervene on the adverse outcome as quickly as possible ..."	"… tertiary, or treating and managing the adverse outcome after it has occurred in order to mitigate further associated complications."
Code							Preventing the index injury	Preventing index injury worsening (early treatment)	Preventing sequelae
Code									Restoring function (rehabilitation)
Rationale
	Macri EM, Culvenor AG, Morris HG, Whitehead TS, Russell TG, Khan KM, Crossley KM. Lateral displacement, sulcus angle and trochlear angle are associated with early patellofemoral osteoarthritis following anterior cruciate ligament reconstruction. Knee Surg Sports Traumatol Arthrosc. 2018 Sep;26(9):2622-2629. doi: 10.1007/s00167-017-4571-1. Epub 2017 May 9. PMID: 28488001.	Lateral displacement, sulcus angle and trochlear angle are associated with early patellofemoral osteoarthritis following anterior cruciate ligament reconstruction - PubMed	2018	Cross-sectional Study	Non-Specific Sport	Posttraumatic Osteoarthritis		"Clarifying the role of alignment and morphology in post-traumatic PFOA may contribute to improving early intervention strategies aimed at secondary prevention."
Code								Preventing index injury worsening (early treatment)
Code
Rationale
	Woo CC. Recreational windsurfing-related acute injuries: a narrative review. Part 2: injury prevention and a proposal for a set of potential prevention strategies with a holistic approach. J Can Chiropr Assoc. 2023 Aug;67(2):159-174. PMID: 37840584; PMCID: PMC10575326.	Recreational windsurfing-related acute injuries: a narrative review. Part 2: injury prevention and a proposal for a set of potential prevention strategies with a holistic approach - PubMed	2023	Review	Windsurfing	Non-specific Injuries	"Primary injury prevention (risk factor prevention) is defined as the prevention of the pre-event before the sports-related accident. … using sports-related injury risk factors and sport-specific prevention strategies ... by “identifying” risk factors and “removing” or “reducing” risk exposure to prevent the onset of the sports injury"	"Secondary injury prevention (preclinical prevention) is defined as the prevention of the event during the sports-related accident. ... using preclinical prevention strategies by “screening” and “identifying” sports injuries in the earliest stages before the onset of signs and symptoms, and by “ameliorating” the preclinical injury conditions through appropriate clinical tests, interventions, and/…	"Tertiary injury prevention (clinical prevention) is defined as the prevention of the post-event after the sports-related accident, using clinical prevention strategies for the post-event ... by “reducing” or “eliminating” the sequelae of the sports injury conditions through appropriate multidisciplinary sports rehabilitation and medical and/or other interventions to prevent longterm impairment a…
Code							Mitigating injury risk	Preventing index injury worsening (early treatment)	Preventing sequelae
Code									Restoring function (rehabilitation)
Rationale
	Roos EM, Arden NK. Strategies for the prevention of knee osteoarthritis. Nat Rev Rheumatol. 2016 Feb;12(2):92-101. doi: 10.1038/nrrheum.2015.135. Epub 2015 Oct 6. PMID: 26439406.	Strategies for the prevention of knee osteoarthritis - PubMed	2016	Review	Non-Specific Sport	Posttraumatic Osteoarthritis	"Primary prevention strategies are intended to pre vent the onset of specific diseases via risk reduction, by altering behaviours or exposures that can lead to disease, or by enhancing resistance to the effects of exposure to a disease agent."	"Secondary prevention includes the detection and treatment of risk factors for progression in individuals who are already at risk."	"tertiary prevention involves early treatment of OA to prevent progression of the disease"
Code							Mitigating injury risk	Mitigating injury risk	Preventing index injury worsening (early treatment)
Code
Rationale
	Driban JB, Vincent HK, Trojian TH, Ambrose KR, Baez S, Beresic N, Berkoff DJ, Callahan LF, Cohen B, Franek M, Golightly YM, Harkey M, Kuenze CM, Minnig MC, Mobasheri A, Naylor A, Newman CB, Padua DA, Pietrosimone B, Pinto D, Root H, Salzler M, Schmitt LC, Snyder-Mackler L, Taylor JB, Thoma LM, Vincent KR, Wellsandt E, Williams M. Preventing Osteoarthritis After an Anterior Cruciate Ligament Injur…	Preventing Osteoarthritis After an Anterior Cruciate Ligament Injury: An Osteoarthritis Action Alliance Consensus Statement - The Ohio State University	2023	Consensus Statement	Non-Specific Sport	Posttraumatic Osteoarthritis		"… secondary prevention strategies to identify osteoarthritis at its earliest stages so that interventions can be implemented to halt or slow the progression toward its long-term burden."
Code						Anterior Cruciate Ligament Rupture		Preventing index injury worsening (early treatment)
Code
Rationale
	Schmitz RJ, Ford KR, Pietrosimone B, Shultz SJ, Taylor JB. ACL Research Retreat IX Summary Statement: The Pediatric Athlete, March 17-19, 2022; High Point, North Carolina. J Athl Train. 2022 Sep 1;57(9-10):990-995. doi: 10.4085/1062-6050-0219.22. PMID: 36638340; PMCID: PMC9842120.	ACL Research Retreat IX Summary Statement: The Pediatric Athlete, March 17-19, 2022; High Point, North Carolina - PubMed	2022	Consensus Statement	Non-Specific Sport	Anterior Cruciate Ligament Rupture	"Identification of Risk Factors. … Injury Risk Screening. … Reduction in Primary ACL Injury."	"… evaluating lower extremity strength and biomechanics was a principal focus in assessing the patient’s readiness to safely return to sporting activity post-ACLR. … The psychological readiness to return to activity was another focus of attention …. The development of a promising machine-learning model of pediatric ACL reinjury risk was presented ... Improving and refining return-to-sport testing…	"The role of ACL injury, surgery, and rehabilitation in the onset and progression of PTOA was explored in multiple ways. … the role of psychosocial measures was examined."
Code							Mitigating injury risk	Restoring function (rehabilitation)	Preventing sequelae
Code								Preventing recurrence
Rationale
	Wong CT, Mok KM, Yung SP. Secondary Anterior Cruciate Ligament Injury Prevention Training in Athletes: What Is the Missing Link? Int J Environ Res Public Health. 2023 Mar 9;20(6):4821. doi: 10.3390/ijerph20064821. PMID: 36981735; PMCID: PMC10049415.	Secondary Anterior Cruciate Ligament Injury Prevention Training in Athletes: What Is the Missing Link? - PubMed	2023	Review	Non-Specific Sport	Anterior Cruciate Ligament Rupture		"The aim of current review is to determine if current ACL secondary prevention training has a positive influence on the re-injury rate, the clinical or functional outcomes, or the risk of re-injury in athletes."
Code								Preventing recurrence
Code								Restoring function (rehabilitation)
Rationale
	Murray A, Junge A, Robinson PG, Clarsen B, Mountjoy ML, Drobny T, Gill L, Gazzano F, Voight M, Dvorak J. Cross-sectional study of characteristics and prevalence of musculoskeletal complaints in 1170 male golfers. BMJ Open Sport Exerc Med. 2023 Mar 27;9(1):e001504. doi: 10.1136/bmjsem-2022-001504. PMID: 37020534; PMCID: PMC10069570.	Cross-sectional study of characteristics and prevalence of musculoskeletal complaints in 1170 male golfers - PubMed	2023	Cross-sectional Study	Golf	Non-specific Injuries	" It seems that injury prevention exercises were implemented after injury, rather than as primary prevention."
Code						Low Back Pain	Preventing the index injury
Code
Rationale							Due to the phrasing, we decided that primary prevention is implemented before injury, i.e. in the injury-free population
	Hibbert O, Cheong K, Grant A, Beers A, Moizumi T. A systematic review of the effectiveness of eccentric strength training in the prevention of hamstring muscle strains in otherwise healthy individuals. N Am J Sports Phys Ther. 2008 May;3(2):67-81. PMID: 21509129; PMCID: PMC2953322.	A systematic review of the effectiveness of eccentric strength training in the prevention of hamstring muscle strains in otherwise healthy individuals - PubMed	2008	Review	Non-Specific Sport	Hamstring Strain	"Primary prevention is defined as an intervention that prevents the occurrence of an initial injury"	"… secondary prevention is an intervention that prevents the recurrence of subsequent or further injury."
Code							Preventing the index injury	Preventing recurrence
Code								Preventing sequelae
Rationale								We decided that "subsequent or further injury" is contextually synonyms with sequelae
	McGuine AT, Keene JS. Do proprioceptive training programmes reduce the risk of ankle sprains in athletes? International SportMed Journal. 2003, Vol. 4 Issue 5, p1-8. 8p.	Proprioceptive Training for the Prevention of Ankle Sprains: An Evidence-Based Review - PubMed	2017	Review	Non-Specific Sport	Ankle Sprain	"The preliminary results of the authors’ current study suggest that proprioceptive training is effective as a primary intervention for reducing the incidence of first-time ankle sprains"
Code							Preventing the index injury
Code
Rationale
	Thacker, Stephen B.; Stroup, Donna F.; Branche, Christine M.; Gilchrist, Julie; Goodman, Richard A. Prevention of ankle sprains in sports: An update. International Sport Med Journal. 2003, Vol. 4 Issue 4, p1-17. 17p.	Prevention of ankle sprains in sports : an update : review article | International SportMed Journal	2003	Review	Non-Specific Sport	Ankle Sprain	"Recent research has demonstrated the effectiveness of programmes that focus on enhancing balance and ankle strength by using different types of balance boards in preventing both primary and recurrent ankle sprains in several different populations."
Code							Preventing the index injury
Code
Rationale							Due to the phrasing, we decided that primary prevention prevents non-recurrent injuries, i.e. first-time injuries
	Arundale AJH. Keeping athletes on the field: An examination of primary and secondary anterior cruciate ligament prevention outcomes. [Order No. 10604621]. University of Delaware; 2017.	Keeping Athletes on the Field: An Examination of Primary and Secondary Anterior Cruciate Ligament Prevention Outcomes - ProQuest	2017	Clinical Trial	Football	Anterior Cruciate Ligament Rupture	"Starting with primary prevention in the first aim, preventing the injury from occurring in the first place ..."	" All athletes in the program received an evidence-based secondary prevention exercise progression, progressive strengthening, plyometric, and agility exercises developed to address the functional deficits, low return to sport rates, and high second ACL injury risk observed in the literature."
Code							Preventing the index injury	Preventing sequelae
Code								Restoring function (rehabilitation)
Code								Preventing recurrence
Rationale								We decided that "functional deficits" is contextually synonyms with sequelae and "adressing low return to sport rates" with restoring function.
	Lavranos, Giagkos & Skenderis, N. & Kalampoki, V. & Masanotti, Giuseppe & Petridou, Eleni. (2008). Message 7: "Play sports safely". Archives of Hellenic Medicine. 25. 46-51.	(PDF) Message 7: "Play sports safely"	2008	Commentary	Non-Specific Sport	Non-specific Injuries	"Primary prevention aiming to avoid the possibility that an injury will occur. It involves a continuum of passive, active and blended strategies."	"Secondary Prevention aiming to respond and treat a sport injury in the best possible way in order to avoid the occurrence of permanent damage."	"Tertiary Prevention aiming to adopt safety measures in order to avoid the repetition of an injury, given that the injured individuals as a rule derive from high-risk groups, which comprise the hard-core segments to behavioural change."
Code							Preventing the index injury	Preventing sequelae	Preventing recurrence
Code								Preventing index injury worsening (early treatment)
Rationale								We decided that "permanent damage" could mean both sequelae and worsening
	Wollin M, Pizzari T, Spagnolo K, Welvaert M, Thorborg K. The effects of football match congestion in an international tournament on hip adductor squeeze strength and pain in elite youth players. J Sports Sci. 2018 May;36(10):1167-1172. doi: 10.1080/02640414.2017.1363452. Epub 2017 Aug 3. PMID: 28770661.	The effects of football match congestion in an international tournament on hip adductor squeeze strength and pain in elite youth players - PubMed	2018	Cohort Study	Football	Groin Strain		"The aim of secondary prevention is to identify signs of injury early to allow for timely management before the injury deteriorates"
Code								Preventing index injury worsening (early treatment)
Code
Rationale
	Feria-Arias E, Boukhemis K, Kreulen C, Giza E. Foot and Ankle Injuries in Soccer. Am J Orthop (Belle Mead NJ). 2018 Oct;47(10). doi: 10.12788/ajo.2018.0096. PMID: 30481231.	Foot and Ankle Injuries in Soccer - PubMed	2018	Commentary	Football	Ankle Sprain		"… secondary prevention to reduce the risk for future sprains and progression to chronic ankle instability."
Code								Preventing recurrence
Code								Preventing sequelae
Rationale
Total	144
	Main results:						Primary prevention	Secondary prevention	Tertiary prevention
	Prevention of index injury, number of codes						42	0	0
	Mitigating injury risk, number of codes						52	15	4
	Preventing index injury worsening (early treatment), number of codes						0	27	4
	Preventing sequelae, number of codes						1	41	17
	Preventing recurrence, number of codes						0	42	5
	Restoring function (rehabilitation), number of codes						0	12	9
	Total:						95	137	39
	Contextual tables:
	Publication type/study design:
	Reviews	28	0.194444
	Commentaries	22	0.152778
	Clinical trials	21	0.145833
	Cohort studies	21	0.145833
	Cross-sectional studies	17	0.118056
	Consensus statements	7	0.0486111
	Case-control studies	7	0.0486111
	Book chapters	4	0.0277778
	Case series	4	0.0277778
	Qualitative studies	4	0.0277778
	Editorials	4	0.0277778
	Protocols	3	0.0208333
	Reliability studies	1	0.00694444
	Case reports	1	0.00694444
	Total:	144	1
	Original research		76
	Non-original research		68
	Publication date:
	Before 1998	0	0
	1999-2003	6	0.0416667
	2004-2008	3	0.0208333
	2009-2013	11	0.0763889
	2014-2018	49	0.340278
	2019-2023	75	0.520833
	Total:	144	1
	Sport setting:
	Football	13	0.0902778
	Rugby	6	0.0416667
	Gymnastics	3	0.0208333
	Other	19	0.131944
	Non-specific sport	103	0.715278
	Total:	144	1
	Injury:
	Anterior Cruciate Ligament Rupture	29	0.201389
	Posttraumatic Osteoarthritis	20	0.138889
	Ankle Sprain	19	0.131944
	Hamstring Strain	10	0.0694444
	Groin Strain	4	0.0277778
	Knee Injury	4	0.0277778
	Lower Limb Injury	3	0.0208333
	Shoulder Injury	3	0.0208333
	Other	9	0.0625
	Non-specific injuries	43	0.298611
	Total:	144	1

## Sheet: Corresponding author
Article title:	The consistency of primary, secondary and tertiary prevention definitions in the context of musculoskeletal sports injuries: A rapid review and critical exploration of common terms of usage
Journal name:	Sports Medicine
Corresponding author:	Aske Holm-Jensen, M.Sc.
Affiliation:	Insitute for Sports Science and Clinical Biomechanics, University of Southern Denmark, Denmark
Email:	aholm-jensen@health.sdu.dk
Concise caption:	Supplementary material containing the detailed search strings for each database, and the datasheet with the prevention defintions in the literature
